# Supplementary material for: Red blood cell-derived semaphorin 7A promotes thrombo-inflammation in myocardial ischemia-reperfusion injury through platelet GPIb
Source: Nat Commun. 2020 Mar 11;11:1315. doi: 10.1038/s41467-020-14958-x (PMC7066172; doi:10.1038/s41467-020-14958-x)
Supplement: Supplementary file 6 — Source Data [file 41467_2020_14958_MOESM6_ESM.xlsx]

## Sheet: Figure 1
Figure 1a	PNCs CD42b
	Raw data	Control	Myocardial Infarction	HLM	Off-Pump
	A	5636	7118	6822	6314
	B	4819	8972	6296	6922
	C	4819	6288	6764	6008
	D	5866	5707	5848	6334
	E	4642	6065	6258	6086
	F	5938	7291	5235	5925
	G	4819	6501	4650	5190
	H				4968
	Descriptive Statistics
	Number of values	7	7	7	8	(humans)
	Minimum	4642	5707	4650	4968
	25% Percentile	4819	6065	5235	5374
	Median	4819	6501	6258	6047
	75% Percentile	5866	7291	6764	6329
	Maximum	5938	8972	6822	6922
	Mean	5220	6849	5982	5968
	Std. Deviation	566	1090	800.2	630.9
	Std. Error of Mean	213.9	412	302.5	223.1
	Lower 95% CI	4696	5841	5242	5441
	Upper 95% CI	5743	7857	6722	6496
	ANOVA Results	SS	DF	MS	F (DFn, DFd)	P value	R square
	Treatment (between columns)	9314223	3	3104741	F (3, 25) = 4,950	P=0,0078	0.3726
	Residual (within columns)	15680410	25	627216
	Total	24994633	28
	Multiple comparisons
	Dunnett's multiple comparisons test		Myocardial Infartion vs. Control	Myocardial Infartion vs. HLM	Myocardial Infartion vs. Off-Pump
	95,00% CI of diff,		571,7 to 2686	-190,3 to 1924	-143,3 to 1904
	Significant?		Yes	No	No
	Summary		**	ns	ns
	Adjusted P Value		0.002	0.1248	0.1027
	Mean 1		6849	6849	6849
	Mean 2		5220	5982	5968
	Mean Diff,		1629	867	880.5
	SE of diff,		423.3	423.3	409.9
	n1		7	7	7
	n2		7	7	8
	q		3.848	2.048	2.148
	DF		25	25	25
Figure 1b	PNCs CD62P
	Raw data	Control	Myocardial Infarction	HLM	Off-Pump
	A	454	746	419	484
	B	477	686	729	500
	C	471	661	602	538
	D	391	852	609	694
	E		1387	730	659
	Descriptive Statistics
	Number of values	4	5	5	5	(humans)
	Minimum	391	661	419	484
	25% Percentile	406.8	673.5	510.5	492
	Median	462.5	746	609	538
	75% Percentile	475.5	1120	729.5	676.5
	Maximum	477	1387	730	694
	Mean	448.3	866.4	617.8	575
	Std. Deviation	39.39	300.2	127.3	95.51
	Std. Error of Mean	19.7	134.2	56.92	42.72
	Lower 95% CI	385.6	493.7	459.8	456.4
	Upper 95% CI	510.9	1239	775.8	693.6
	ANOVA Results	SS	DF	MS	F (DFn, DFd)	P value	R square
	Treatment (between columns)	426681	3	142227	F (3, 15) = 4,574	P=0,0182	0.4778
	Residual (within columns)	466411	15	31094
	Total	893092	18
	Multiple comparisons
	Dunnett's multiple comparisons test		Myocardial Infartion vs. Control	Myocardial Infartion vs. HLM	Myocardial Infartion vs. Off-Pump
	95,00% CI of diff,		108,8 to 727,5	-43,03 to 540,2	-0,2333 to 583,0
	Significant?		Yes	No	No
	Summary		**	ns	ns
	Adjusted P Value		0.0081	0.1026	0.0502
	Mean 1		866.4	866.4	866.4
	Mean 2		448.3	617.8	575
	Mean Diff,		418.2	248.6	291.4
	SE of diff,		118.3	111.5	111.5
	n1		5	5	5
	n2		4	5	5
	q		3.535	2.229	2.613
	DF		15	15	15
Figure 1c	PNCs PAC-1
	Raw data	Control	Myocardial Infarction	HLM	Off-Pump
	A	851	2302	884	826
	B	946	1943	913	1207
	C	912	1449	1109	1345
	D	935	1820	1094	1274
	E		1195	977	1353
	F		1219	896	1285
	G		1783	826
	H		1254
	Descriptive Statistics
	Number of values	4	8	7	6	(humans)
	Minimum	851	1195	826	826
	25% Percentile	866.3	1228	884	1112
	Median	923.5	1616	913	1280
	75% Percentile	943.3	1912	1094	1347
	Maximum	946	2302	1109	1353
	Mean	911	1621	957	1215
	Std. Deviation	42.43	403.7	108.3	197.8
	Std. Error of Mean	21.22	142.7	40.95	80.77
	Lower 95% CI	843.5	1283	856.8	1007
	Upper 95% CI	978.5	1958	1057	1423
	ANOVA Results	SS	DF	MS	F (DFn, DFd)	P value	R square
	Treatment (between columns)	2149876	3	716625	F (3, 21) = 10,66	P=0,0002	0.6036
	Residual (within columns)	1412174	21	67246
	Total	3562050	24
	Multiple comparisons
	Dunnett's multiple comparisons test		Myocardial Infartion vs. Control	Myocardial Infartion vs. HLM	Myocardial Infartion vs. Off-Pump
	95,00% CI of diff,		304,7 to 1115	321,4 to 1006	48,55 to 762,7
	Significant?		Yes	Yes	Yes
	Summary		***	***	*
	Adjusted P Value		0.0006	0.0002	0.0237
	Mean 1		1621	1621	1621
	Mean 2		911	957	1215
	Mean Diff,		709.6	663.6	405.6
	SE of diff,		158.8	134.2	140
	n1		8	8	8
	n2		4	7	6
	q		4.469	4.945	2.896
	DF		21	21	21
Figure 1e	SEMA7A plasma (ng/ml)
	Raw data	Control	Myocardial Infarction	HLM	Off-Pump
	A	1	3.89561	1.2	1.4
	B	1.2	3.6035	1.8	1.8
	C	0.8	6.57214	1.4	1.2
	D	1	4.97404	0.8	0.8
	E		6.38711
	F		6.41619
	G		8.71321
	H		2.39123
	I		3.31112
	J		2.7633
	Descriptive Statistics
	Number of values	4	10	4	4	(humans)
	Minimum	0.8	2.391	0.8	0.8
	25% Percentile	0.85	3.174	0.9	0.9
	Median	1	4.435	1.3	1.3
	75% Percentile	1.15	6.455	1.7	1.7
	Maximum	1.2	8.713	1.8	1.8
	Mean	1	4.903	1.3	1.3
	Std. Deviation	0.1633	2.053	0.4163	0.4163
	Std. Error of Mean	0.08165	0.6492	0.2082	0.2082
	Lower 95% CI	0.7402	3.434	0.6375	0.6375
	Upper 95% CI	1.26	6.371	1.962	1.962
	ANOVA Results	SS	DF	MS	F (DFn, DFd)	P value	R square
	Treatment (between columns)	75.02	3	25.01	F (3, 18) = 11,53	P=0,0002	0.6577
	Residual (within columns)	39.05	18	2.169
	Total	114.1	21
	Multiple comparisons
	Dunnett's multiple comparisons test		Myocardial Infartion vs. Control	Myocardial Infartion vs. HLM	Myocardial Infartion vs. Off-Pump
	95,00% CI of diff,		1,636 to 6,170	1,336 to 5,870	1,336 to 5,870
	Significant?		Yes	Yes	Yes
	Summary		***	**	**
	Adjusted P Value		0.0009	0.0018	0.0018
	Mean 1		4.903	4.903	4.903
	Mean 2		1	1.3	1.3
	Mean Diff,		3.903	3.603	3.603
	SE of diff,		0.8713	0.8713	0.8713
	n1		10	10	10
	n2		4	4	4
	q		4.479	4.135	4.135
	DF		18	18	18

## Sheet: Figure 2
Figure 2b	Infarct size (Area at Risk %)
	Raw data	WT+rmIgG2A Fc MIRI	WT +rhSEMA7A MIRI
	A	47.5	57
	B	42.5	61
	C	44	62
	D	44	76
	E	41.5	69
	F	31	56
	Descriptive Statistics
	Number of values	6	6	(mice)
	Minimum	31	56
	25% Percentile	38.88	56.75
	Median	43.25	61.5
	75% Percentile	44.88	70.75
	Maximum	47.5	76
	Mean	41.75	63.5
	Std. Deviation	5.646	7.662
	Std. Error of Mean	2.305	3.128
	Lower 95% CI	32.46	50.89
	Upper 95% CI	51.04	76.11
	Tabular Results
	Unpaired t test	Two-tailed
	P value	0.0002
	P value summary	***
	Significantly different (P < 0.01)?	Yes
	t, df	t=5,598, df=10
	Mean of column A	41.75
	Mean of column B	63.5
	Difference between means (A - B) ± SEM	-21,75 ± 3,885
	95% confidence interval	13,09 to 30,41
	R squared (eta squared)	0.7581
	F, DFn, Dfd	1,842, 5, 5
Figure 2bb	Troponin I (ng/ml)
	Raw data	WT+rmIgG2A Fc MIRI	WT+rhSEMA7A MIRI
	A	409.05	1616.54
	B	227.319	342.66
	C	664.38	990.1
	D	684.03	303.42
	E	123.861	1374.18
	F	300.87	1045.7
	Descriptive Statistics
	Number of values	6	6	(mice)
	Minimum	123.9	303.4
	25% Percentile	201.5	332.9
	Median	355	1018
	75% Percentile	669.3	1435
	Maximum	684	1617
	Mean	401.6	945.4
	Std. Deviation	230.9	533.2
	Std. Error of Mean	94.26	217.7
	Lower 95% CI	159.3	385.8
	Upper 95% CI	643.9	1505
	Tabular Results
	Unpaired t test	Two-tailed
	P value	0.0448
	P value summary	*
	Significantly different (P < 0.01)?	Yes
	t, df	t=2,293, df=10
	Mean of column A	401.6
	Mean of column B	945.4
	Difference between means (A - B) ± SEM	543,8 ± 237,2
	95% confidence interval	15,27 to 1072
	R squared (eta squared)	0.3445
	F, DFn, Dfd	5,334, 5, 5
Figure 2d	PNCs/tissue section
	Raw data	WT+rmIgG2A Fc MIRI	WT+rmSema7a MIRI
	A	28	55
	B	20	66
	C	24	62
	D	33	64
	E	26	57
	F	32	56
	G	31	23
	H	28	23
	I	23	26
	Descriptive Statistics
	Number of values	9	9	(3 mice per group with 3 independent heart slices of AAR per mouse per group)
	Minimum	20	23
	25% Percentile	23.5	24.5
	Median	28	56
	75% Percentile	31.5	63
	Maximum	33	66
	Mean	27.22	48
	Std. Deviation	4.381	18.38
	Std. Error of Mean	1.46	6.128
	Lower 95% CI	23.85	33.87
	Upper 95% CI	30.59	62.13
	Tabular Results
	Unpaired t test	Two-tailed
	P value	0.0045
	P value summary	**
	Significantly different (P < 0.01)?	Yes
	t, df	t=3,298, df=16
	Mean of column A	27.22
	Mean of column B	48
	Difference between means (A - B) ± SEM	-20,78 ± 6,300
	95% confidence interval	-34,13 to -7,423
	R squared (eta squared)	0.4047
	F, DFn, Dfd	17,61, 8, 8
Figure 2f	PNCs CD42b (FITC-median)
	Raw data	WT Sham	WT 1min+rmIgG2A Fc MIR	WT 2h+rmIgG2A MIR	WT 1min+rmSema7a MIR	WT 2h+rmSema7a MIR
	A	35.2	139	324.8	72.2	334
	B	34.4	180	179.5	74.2	201
	C	50.8	142	183.1	92.5	315.4
	D	29.7	160	263.3	302	401.9
	E	45	75.1			558
	F	34	76			463.8
	Raw data (log table)	WT Sham	WT 1min+rmIgG2A Fc MIR	WT 2h+rmIgG2A MIR	WT 1min+rmSema7a MIR	WT 2h+rmSema7a MIR
	A	1.54654	2.14301	2.51164	1.85854	2.52375
	B	1.53656	2.25527	2.25405	1.8704	2.3032
	C	1.70586	2.15229	2.26273	1.96614	2.49882
	D	1.47276	2.20412	2.4205	2.48001	2.6041
	E	1.65321	1.87564			2.74663
	F	1.53148	1.88081			2.6663
	Number of values	6	6	4	4	6	(mice)
	Comparisons
	Unpaired t tests Two-tailed		WT 1min+rmIgG2A Fc MIR vs. WT 2h+rmIgG2A MIR	WT 1min+rmIgG2A Fc MIR vs. WT 1min+rmSema7a MIR	WT 2h+rmIgG2A MIR vs. WT 2h+rmSema7a MIR	WT 1min+rmSema7a MIR vs. WT 2h+rmSema7a MIR
	95% confidence interval		0,05134 to 0,5027	-0,3731 to 0,2903	-0,01975 to 0,4096	0,1891 to 0,8377
	P value		0.0221	0.7807	0.0696	0.0065
	Significant?		Yes	ns	No	Yes
	Summary		*	No	ns	**
	t, df		t=2,831, df=8	t=0,2879, df=8	t=2,094, df=8	t=3,650, df=8
	Mean 1		2.085	2.085	2.362	2.044
	Mean 2		2.362	2.044	2.557	2.557
	Difference between means ± SEM		0,2770 ± 0,09787	-0,04142 ± 0,1438	0,1949 ± 0,09308	0,5134 ± 0,1406
	R square		0.5004	0.01026	0.354	0.6249
	F DFn, DFd		1,732, 5, 3	3,181, 3, 5	1,509, 5, 3	3,650, 3, 5
Figure 2g	PNCs CD62P (APC-median)
	Raw data	WT Sham	WT 1min+rmIgG2A Fc MIR	WT 2h+rmIgG2A MIR	WT 1min+rmSema7a MIR	WT 2h+rmSema7a MIR
	A	2.59	510	42.8	13.3	620.961
	B	2.08	560.4	96.9613	21.1	652.04
	C	3.85	420	40.6194	47.1	838.971
	D	8.13		32.1007		1216.12
	E	1.26		43.7455		714.098
	F	3.06				1081.52
	G					604.953
	Raw data (log table)	WT Sham	WT 1min+rmIgG2A Fc MIR	WT 2h+rmIgG2A MIR	WT 1min+rmSema7a MIR	WT 2h+rmSema7a MIR
	A	0.4133	2.70757	1.63144	1.12385	2.79306
	B	0.318063	2.7485	1.9866	1.32428	2.81427
	C	0.585461	2.62325	1.60873	1.67302	2.92375
	D	0.910091		1.50651		3.08498
	E	0.100371		1.64093		2.85376
	F	0.485721				3.03403
						2.78172
	Number of values	6	3	5	3	7	(mice)
	Comparisons
	Unpaired t tests Two-tailed		WT 1min+rmIgG2A Fc MIR vs. WT 2h+rmIgG2A MIR	WT 1min+rmIgG2A Fc MIR vs. WT 1min+rmSema7a MIR	WT 2h+rmIgG2A MIR vs. WT 2h+rmSema7a MIR	WT 1min+rmSema7a MIR vs. WT 2h+rmSema7a MIR
	95% confidence interval		-1,292 to -0,7442	-1,776 to -0,8623	1,029 to 1,417	1,247 to 1,801
	P value		<0,0001	0.0013	<0,0001	<0,0001
	Significant?		Yes	**	Yes	Yes
	Summary		***	Yes	***	***
	t, df		t=9,093, df=6	t=8,014, df=4	t=14,07, df=10	t=12,70, df=8
	Mean 1		2.693	2.693	1.675	1.374
	Mean 2		1.675	1.374	2.898	2.898
	Difference between means ± SEM		-1,018 ± 0,1120	-1,319 ± 0,1646	1,223 ± 0,08696	1,524 ± 0,1200
	R square		0.9323	0.9414	0.9519	0.9527
	F DFn, DFd		8,148, 4, 2	18,93, 2, 2	2,275, 4, 6	5,288, 2, 6
Figure 2h	PNCs (Freq. of parent %)
	Raw data	WT Sham	WT 1min+rmIgG2A Fc MIR	WT 2h+rmIgG2A MIR	WT 1min+rmSema7a MIR	WT 2h+rmSema7a MIR
	A	4.83	11.9	2.31	36.3	4.01
	B	7.82	10.3	1.45	26.9	1.43
	C	1.29	18.41	1.88	42	2.78
	D	1.46	15.26	3.41	43.3	19.4
	E	1.21				9.27
	F	4.23
	Raw data (log table)	WT Sham	WT 1min+rmIgG2A Fc MIR	WT 2h+rmIgG2A MIR	WT 1min+rmSema7a MIR	WT 2h+rmSema7a MIR
	A	0.683947	1.07555	0.363612	1.55991	0.603144
	B	0.893207	1.01284	0.161368	1.42975	0.155336
	C	0.11059	1.26505	0.274158	1.62325	0.444045
	D	0.164353	1.18355	0.532754	1.63649	1.2878
	E	0.0827854				0.96708
	F	0.62634
	Number of values	6	4	4	4	5	(mice)
	Comparisons
	Unpaired t tests Two-tailed		WT 1min+rmIgG2A Fc MIR vs. WT 2h+rmIgG2A MIR	WT 1min+rmIgG2A Fc MIR vs. WT 1min+rmSema7a MIR	WT 2h+rmIgG2A MIR vs. WT 2h+rmSema7a MIR	WT 1min+rmSema7a MIR vs. WT 2h+rmSema7a MIR
	95% confidence interval		-1,037 to -0,5654	0,2487 to 0,6075	-0,1981 to 0,9151	-1,412 to -0,3297
	P value		0.0002	0.0011	0.1715	0.0067
	Significant?		Yes	**	No	**
	Summary		***	Yes	ns	Yes
	t, df		t=8,313, df=6	t=5,838, df=6	t=1,523, df=7	t=3,805, df=7
	Mean 1		1.134	1.134	0.333	1.562
	Mean 2		0.333	1.562	0.6915	0.6915
	Difference between means ± SEM		-0,8013 ± 0,09639	0,4281 ± 0,07333	0,3585 ± 0,2354	-0,8709 ± 0,2289
	R square		0.9201	0.8503	0.2489	0.6741
	F DFn, DFd		1,955, 3, 3	1,408, 3, 3	8,013, 4, 3	22,06, 4, 3
Figure 2j	PNCs CD42b (FITC-median)
	Raw data	WT Sham	WT 1min+rmIgG2A Fc MIR	WT 2h+rmIgG2A MIR	WT 1min+rmSema7a MIR	WT 2h+rmSema7a MIR
	A	30.8794	33.8	81	36.8	221
	B	11.8731	38.8	57.4	80.34	482
	C	23.6423	65.1595	119.499	15.1499	86.2499
	D	22.8	32.1986	93.5	45.4	218.4
	E	23.2	25.2998	187		178.47
	F					88.1459
	Raw data (log table)	WT Sham	WT 1min+rmIgG2A Fc MIR	WT 2h+rmIgG2A MIR	WT 1min+rmSema7a MIR	WT 2h+rmSema7a MIR
	A	1.48967	1.52892	1.90849	1.56585	2.34439
	B	1.07456	1.58883	1.75891	1.90493	2.68305
	C	1.37369	1.81398	2.07736	1.18041	1.93576
	D	1.35793	1.50784	1.97081	1.65706	2.33925
	E	1.36549	1.40312	2.27184		2.25157
	F					1.9452
	Number of values	5	5	5	4	6	(mice)
	Comparisons
	Unpaired t tests Two-tailed		WT 1min+rmIgG2A Fc MIR vs. WT 2h+rmIgG2A MIR	WT 1min+rmIgG2A Fc MIR vs. WT 1min+rmSema7a MIR	WT 2h+rmIgG2A MIR vs. WT 2h+rmSema7a MIR	WT 1min+rmSema7a MIR vs. WT 2h+rmSema7a MIR
	95% confidence interval		0,1761 to 0,6818	-0,3535 to 0,3706	-0,08416 to 0,5889	0,2429 to 1,103
	P value		0.0045	0.9571	0.124	0.0069
	Significant?		**	ns	ns	**
	Summary		Yes	No	No	Yes
	t, df		t=3,912, df=8	t=0,05568, df=7	t=1,696, df=9	t=3,609, df=8
	Mean 1		1.569	1.569	1.997	1.577
	Mean 2		1.997	1.577	2.25	2.25
	Difference between means ± SEM		0,4289 ± 0,1097	0,008525 ± 0,1531	0,2524 ± 0,1488	0,6728 ± 0,1864
	R square		0.6567	0.0004428	0.2423	0.6195
	F DFn, DFd		1,578, 4, 4	3,879, 3, 4	2,152, 5, 4	1,142, 3, 5
Figure 2k	PNCs CD62P (APC-median)
	Raw data	WT Sham	WT 1min+rmIgG2A Fc MIR	WT 2h+rmIgG2A MIR	WT 1min+rmSema7a MIR	WT 2h+rmSema7a MIR
	A	7	10.3	18.3936	93.4	47.8328
	B	8.16	13.9	17.1707	11.3	130.318
	C	7.91	28.6	20.9064	14.2	149.507
	D	10.7	26.3	12.3		267
	E	14.2		41.7		47.252
	F	10.8
	Raw data (log table)	WT Sham	WT 1min+rmIgG2A Fc MIR	WT 2h+rmIgG2A MIR	WT 1min+rmSema7a MIR	WT 2h+rmSema7a MIR
	A	0.845098	1.01284	1.26467	1.97035	1.67973
	B	0.91169	1.14301	1.23479	1.05308	2.115
	C	0.898176	1.45637	1.32028	1.15229	2.17466
	D	1.02938	1.41996	1.08991		2.42651
	E	1.15229		1.62014		1.67442
	F	1.03342
	Number of values	6	4	5	3	5	(mice)
	Comparisons
	Unpaired t tests Two-tailed		WT 1min+rmIgG2A Fc MIR vs. WT 2h+rmIgG2A MIR	WT 1min+rmIgG2A Fc MIR vs. WT 1min+rmSema7a MIR	WT 2h+rmIgG2A MIR vs. WT 2h+rmSema7a MIR	WT 1min+rmSema7a MIR vs. WT 2h+rmSema7a MIR
	95% confidence interval		-0,2757 to 0,3715	-0,5717 to 0,8394	0,3135 to 1,103	-0,08516 to 1,329
	P value		0.7365	0.6464	0.0033	0.0749
	Significant?		ns	ns	**	ns
	Summary		No	No	Yes	No
	t, df		t=0,3501, df=7	t=0,4877, df=5	t=4,138, df=8	t=2,152, df=6
	Mean 1		1.258	1.258	1.306	1.392
	Mean 2		1.306	1.392	2.014	2.014
	Difference between means ± SEM		0,04791 ± 0,1368	0,1339 ± 0,2745	0,7081 ± 0,1711	0,6222 ± 0,2891
	R square		0.01721	0.04541	0.6816	0.4357
	F DFn, DFd		1,216, 3, 4	5,473, 2, 3	2,843, 4, 4	2,340, 2, 4
Figure 2l	PNCs (Freq. of parent %)
	Raw data	WT Sham	WT 1min+rmIgG2A Fc MIR	WT 2h+rmIgG2A MIR	WT 1min+rmSema7a MIR	WT 2h+rmSema7a MIR
	A	0.27	0.15	1.85043	0.48	4.03396
	B	0.17	0.61	1.72108	0.27	4.46828
	C	0.29	0.56	2.10714	0.61	3.63509
	D	0.33	0.651153	1.53714	1.1	5.26628
	E	0.265		2.57791	0.615	4.68866
	Raw data (log table)	WT Sham	WT 1min+rmIgG2A Fc MIR	WT 2h+rmIgG2A MIR	WT 1min+rmSema7a MIR	WT 2h+rmSema7a MIR
	A	-0.568636	-0.823909	0.267272	-0.318759	0.605732
	B	-0.769551	-0.21467	0.235802	-0.568636	0.650141
	C	-0.537602	-0.251812	0.323694	-0.21467	0.560516
	D	-0.481486	-0.186317	0.186713	0.0413927	0.721504
	E	-0.576754		0.411267	-0.211125	0.671048
	Number of values	5	4	5	5	5	(mice)
	Comparisons
	Unpaired t tests Two-tailed		WT 1min+rmIgG2A Fc MIR vs. WT 2h+rmIgG2A MIR	WT 1min+rmIgG2A Fc MIR vs. WT 1min+rmSema7a MIR	WT 2h+rmIgG2A MIR vs. WT 2h+rmSema7a MIR	WT 1min+rmSema7a MIR vs. WT 2h+rmSema7a MIR
	95% confidence interval		0,3216 to 0,9867	-0,2969 to 0,5266	0,2474 to 0,4662	0,6604 to 1,132
	P value		0.0023	0.5308	<0,0001	<0,0001
	Significant?		**	ns	***	***
	Summary		Yes	No	Yes	Yes
	t, df		t=4,651, df=7	t=0,6594, df=7	t=7,521, df=8	t=8,766, df=8
	Mean 1		-0.3692	-0.3692	0.2849	-0.2544
	Mean 2		0.2849	-0.2544	0.6418	0.6418
	Difference between means ± SEM		0,6541 ± 0,1406	0,1148 ± 0,1741	0,3568 ± 0,04745	0,8961 ± 0,1022
	R square		0.7555	0.05848	0.8761	0.9057
	F DFn, DFd		12,42, 3, 4	1,911, 3, 4	1,965, 4, 4	12,76, 4, 4

## Sheet: Figure 3
Figure 3b	LVEF (%)
	Raw data	WT (littermates)	Sema7a-/-
	A	82.59	71.91
	B	80.03	75.75
	C	82.16	72.51
	D	83.92	75.73
	E	78.5	80.67
	F	67.14	70.31
	Descriptive Statistics
	Number of values	6	6	(mice)
	Minimum	67.14	70.31
	25% Percentile	75.66	71.51
	Median	81.1	74.12
	75% Percentile	82.92	76.98
	Maximum	83.92	80.67
	Mean	79.06	74.48
	Std. Deviation	6.149	3.725
	Std. Error of Mean	2.51	1.521
	Lower 95% CI	72.6	70.57
	Upper 95% CI	85.51	78.39
	Tabular Results
	Unpaired t test	Two-tailed
	P value	0.15
	P value summary	ns
	Significantly different (P < 0.01)?	No
	t, df	t=1,559, df=10
	Mean of column A	79.06
	Mean of column B	74.48
	Difference between means (A - B) ± SEM	-4,577 ± 2,935
	95% confidence interval	-11,12 to 1,963
	R squared (eta squared)	0.1956
	F, DFn, Dfd	2,725, 5, 5
Figure 3bb	RVEF (%)
	Raw data	WT (littermates)	Sema7a-/-
	A	72.68	73.16
	B	77.84	75.97
	C	75.04	77.47
	D	84.63	68.74
	E	79.13	78.48
	F	68.25	76.6
	Descriptive Statistics
	Number of values	6	6	(mice)
	Minimum	68.25	68.74
	25% Percentile	71.57	72.06
	Median	76.44	76.29
	75% Percentile	80.51	77.72
	Maximum	84.63	78.48
	Mean	76.26	75.07
	Std. Deviation	5.644	3.585
	Std. Error of Mean	2.304	1.464
	Lower 95% CI	70.34	71.31
	Upper 95% CI	82.18	78.83
	Tabular Results
	Unpaired t test	Two-tailed
	P value	0.6717
	P value summary	ns
	Significantly different (P < 0.01)?	No
	t, df	t=0,4366, df=10
	Mean of column A	76.26
	Mean of column B	75.07
	Difference between means (A - B) ± SEM	-1,192 ± 2,730
	95% confidence interval	-7,273 to 4,890
	R squared (eta squared)	0.0187
	F, DFn, Dfd	2,478, 5, 5
Figure 3d	Infarct size (Area at Risk %)
	Raw data	WT (littermates)	Sema7a-/-
	A	47.5	5.5
	B	42.5	9.5
	C	44	14
	D	41.5	12
	E	47	13
	F	44	11
	G	39
	Descriptive Statistics
	Number of values	7	6	(mice)
	Minimum	39	5.5
	25% Percentile	41.5	8.5
	Median	44	11.5
	75% Percentile	47	13.25
	Maximum	47.5	14
	Mean	43.64	10.83
	Std. Deviation	2.996	3.044
	Std. Error of Mean	1.132	1.243
	Lower 95% CI	40.87	7.639
	Upper 95% CI	46.41	14.03
	Tabular Results
	Unpaired t test	Two-tailed
	P value	<0,0001
	P value summary	***
	Significantly different (P < 0.01)?	Yes
	t, df	t=19,54, df=11
	Mean of column A	43.64
	Mean of column B	10.83
	Difference between means (A - B) ± SEM	32,81 ± 1,679
	95% confidence interval	29,11 to 36,51
	R squared (eta squared)	0.972
	F, DFn, Dfd	1,032, 5, 6
Figure 3dd	Troponin I (ng/ml)
	Raw data	WT (littermates)	Sema7a-/-
	A	454.78	243.8
	B	451.81	234.9
	C	560.08	288.5
	D	664.22	249.6
	E	488.62	210.4
	F	427.23	271.4
	G		208.1
	H		270.3
	Descriptive Statistics
	Number of values	6	8	(mice)
	Minimum	427.2	208.1
	25% Percentile	445.7	216.5
	Median	471.7	246.7
	75% Percentile	586.1	271.1
	Maximum	664.2	288.5
	Mean	507.8	247.1
	Std. Deviation	89.45	28.97
	Std. Error of Mean	36.52	10.24
	Lower 95% CI	413.9	222.9
	Upper 95% CI	601.7	271.3
	Tabular Results
	Unpaired t test	Two-tailed
	P value	<0,0001
	P value summary	***
	Significantly different (P < 0.01)?	Yes
	t, df	t=7,806, df=12
	Mean of column A	507.8
	Mean of column B	247.1
	Difference between means (A - B) ± SEM	-260,7 ± 33,39
	95% confidence interval	-333,4 to -187,9
	R squared (eta squared)	0.8355
	F, DFn, Dfd	9,531, 5, 7
Figure 3f	PNCs/tissue section
	Raw data	WT (littermates)	Sema7a-/-
	A	35	15
	B	32	9
	C	34	8
	D	35	12
	E	28	13
	F	32	11
	G	32	9
	H	36	12
	I	30	10
	Descriptive Statistics
	Number of values	9	9	(3 mice per group with 3 independent heart slices of AAR per mouse per group)
	Minimum	28	8
	25% Percentile	31	9
	Median	32	11
	75% Percentile	35	12.5
	Maximum	36	15
	Mean	32.67	11
	Std. Deviation	2.598	2.236
	Std. Error of Mean	0.866	0.7454
	Lower 95% CI	30.67	9.281
	Upper 95% CI	34.66	12.72
	Tabular Results
	Unpaired t test	Two-tailed
	P value	<0,0001
	P value summary	****
	Significantly different (P < 0.01)?	Yes
	t, df	t=18,96, df=16
	Mean of column A	32.67
	Mean of column B	11
	Difference between means (A - B) ± SEM	-21,67 ± 1,143
	95% confidence interval	-24,09 to -19,24
	R squared (eta squared)	0.9574
	F, DFn, Dfd	1,350, 8, 8
Figure 3h	PNCs CD42b (FITC-median)
	Raw data	WT Sham (littermates)	WT 1min (littermates) MIR	WT 2h (littermates) MIR	Sema7a-/- 1min MIR	Sema7a-/- 2h MIR
	A	44.7165	36.2288	33.4985	49.966	34.1886
	B	40.5697	38.7886	46.6261	62.6626	33.847
	C	42.7613	53.5629	160.701	45.1907	35.1971
	D	39.4439	45.6927	47.1213	48.6951	31.6041
	E	46.0229	62.8708	264.454	38.5328	29.4428
	F	38.2781	70.4136	33.623	55.4522	29.9149
	G		67.3546	40.7707	34.7396	45.3368
	Raw data (log table)	WT Sham (littermates)	WT 1min (littermates) MIR	WT 2h (littermates) MIR	Sema7a-/- 1min MIR	Sema7a-/- 2h MIR
	A	1.65047	1.55905	1.52503	1.69867	1.53388
	B	1.6082	1.5887	1.66863	1.79701	1.52952
	C	1.63105	1.72886	2.20602	1.65505	1.54651
	D	1.59598	1.65985	1.67322	1.68749	1.49974
	E	1.66297	1.79845	2.42235	1.58583	1.46898
	F	1.58295	1.84766	1.52664	1.74392	1.47589
	G		1.82837	1.61035	1.54082	1.65645
	Number of values	6	7	7	7	7	(mice)
	Comparisons
	Unpaired t tests Two-tailed		WT 1min (littermates) MIR vs. WT 2h (littermates) MIR	WT 1min (littermates) MIR vs. Sema7a-/- 1min MIR	WT 2h (littermates) MIR vs. Sema7a-/- 2h MIR	Sema7a-/- 1min MIR vs. Sema7a-/- 2h MIR
	95% confidence interval		-0,2217 to 0,3992	-0,1632 to 0,07692	-0,5743 to 0,02539	-0,2318 to -0,05327
	P value		0.545	0.4487	0.0693	0.0046
	Significant?		ns	ns	ns	**
	Summary		No	No	No	Yes
	t, df		t=0,6229, df=12	t=0,7832, df=12	t=1,994, df=12	t=3,479, df=12
	Mean 1		1.716	1.716	1.805	1.673
	Mean 2		1.805	1.673	1.53	1.53
	Difference between means ± SEM		0,08875 ± 0,1425	-0,04316 ± 0,05511	-0,2745 ± 0,1376	-0,1425 ± 0,04097
	R square		0.03133	0.04863	0.2489	0.5021
	F DFn, DFd		9,537, 6, 6	1,734, 6, 6	32,36, 6, 6	1,957, 6, 6
Figure 3i	PNCs CD62P (APC-median)
	Raw data	WT Sham (littermates)	WT 1min (littermates) MIR	WT 2h (littermates) MIR	Sema7a-/- 1min MIR	Sema7a-/- 2h MIR
	A	8.4328	92.0598	35.7268	21.1225	21.6397
	B	12.0705	20.0563	42.8954	106.489	73.2087
	C	16.6857	63.4102	17.4096	46.333	55.0332
	D	25.3446	53.6525	16.3007	30.7626	98.459
	E	28.8765	1124.99	319.214	8.99849	79.0777
	F	51.1474	19.6343	69.0398	228.656	172.777
	G	88.3606	919.995	45.5633	42.2251	10.1686
	Raw data (log table)	WT Sham (littermates)	WT 1min (littermates) MIR	WT 2h (littermates) MIR	Sema7a-/- 1min MIR	Sema7a-/- 2h MIR
	A	0.925972	1.96407	1.55299	1.32475	1.33525
	B	1.08172	1.30225	1.63241	2.0273	1.86456
	C	1.22234	1.80216	1.24079	1.66589	1.74062
	D	1.40389	1.72959	1.21221	1.48802	1.99326
	E	1.46055	3.05115	2.50408	0.954169	1.89805
	F	1.70882	1.29302	1.8391	2.35918	2.23749
	G	1.94626	2.96379	1.65862	1.62557	1.00726
	Number of values	7	7	7	7	7	(mice)
	Comparisons
	Unpaired t tests Two-tailed		WT 1min (littermates) MIR vs. WT 2h (littermates) MIR	WT 1min (littermates) MIR vs. Sema7a-/- 1min MIR	WT 2h (littermates) MIR vs. Sema7a-/- 2h MIR	Sema7a-/- 1min MIR vs. Sema7a-/- 2h MIR
	95% confidence interval		-1,047 to 0,3421	-1,085 to 0,3245	-0,4346 to 0,5592	-0,4210 to 0,6014
	P value		0.2907	0.2626	0.7893	0.7073
	Significant?		ns	ns	ns	ns
	Summary		No	No	No	No
	t, df		t=1,105, df=12	t=1,175, df=12	t=0,2733, df=12	t=0,3846, df=12
	Mean 1		2.015	2.015	1.663	1.635
	Mean 2		1.663	1.635	1.725	1.725
	Difference between means ± SEM		-0,3523 ± 0,3187	-0,3802 ± 0,3234	0,06233 ± 0,2281	0,09023 ± 0,2346
	R square		0.09241	0.1033	0.006186	0.01217
	F DFn, DFd		2,765, 6, 6	2,485, 6, 6	1,078, 6, 6	1,199, 6, 6
Figure 3j	PNCs (Freq. of parent %)
	Raw data	WT Sham (littermates)	WT 1min (littermates) MIR	WT 2h (littermates) MIR	Sema7a-/- 1min MIR	Sema7a-/- 2h MIR
	A	9.18248	20.0998	24.6927	21.4916	16.1
	B	6.14578	24.1887	16.2	12.5427	16.7
	C	1.37237	39.4531	15.4	12.9823	16.1326
	D	1.21	31.3362	18.9976	13.2499	16
	E	5.42623	30.9823	20.7586	16	12.1897
	F	1.37237	30.882	26.9881	14.7	11
	G	2.26237	28	23.6169	10.5	11.6
	Raw data (log table)	WT Sham (littermates)	WT 1min (littermates) MIR	WT 2h (littermates) MIR	Sema7a-/- 1min MIR	Sema7a-/- 2h MIR
	A	0.96296	1.30319	1.39257	1.33227	1.20683
	B	0.788577	1.38361	1.20952	1.09839	1.22272
	C	0.137471	1.59608	1.18752	1.11335	1.2077
	D	0.0827854	1.49605	1.2787	1.12221	1.20412
	E	0.734498	1.49111	1.3172	1.20412	1.08599
	F	0.137471	1.48971	1.43117	1.16732	1.04139
	G	0.354563	1.44716	1.37322	1.02119	1.06446
	Number of values	7	7	7	7	7	(mice)
	Comparisons
	Unpaired t tests Two-tailed		WT 1min (littermates) MIR vs. WT 2h (littermates) MIR	WT 1min (littermates) MIR vs. Sema7a-/- 1min MIR	WT 2h (littermates) MIR vs. Sema7a-/- 2h MIR	Sema7a-/- 1min MIR vs. Sema7a-/- 2h MIR
	95% confidence interval		-0,2536 to -0,03697	-0,4184 to -0,1953	-0,2658 to -0,06465	-0,1077 to 0,1004
	P value		0.0128	<0,0001	0.0038	0.9401
	Significant?		*	***	**	ns
	Summary		Yes	Yes	Yes	No
	t, df		t=2,922, df=12	t=5,995, df=12	t=3,579, df=12	t=0,07671, df=12
	Mean 1		1.458	1.458	1.313	1.151
	Mean 2		1.313	1.151	1.148	1.148
	Difference between means ± SEM		-0,1453 ± 0,04971	-0,3069 ± 0,05119	-0,1652 ± 0,04617	-0,003663 ± 0,04775
	R square		0.4158	0.7497	0.5163	0.0004902
	F DFn, DFd		1,013, 6, 6	1,107, 6, 6	1,359, 6, 6	1,524, 6, 6
Figure 3l	PNCs CD42b (FITC-median)
	Raw data	WT Sham (littermates)	WT 1min (littermates) MIR	WT 2h (littermates) MIR	Sema7a-/- 1min MIR	Sema7a-/- 2h MIR
	A	47.8222	86.1	217	65.9891	74.0975
	B	39.5	44.7677	47.0229	70.0979	73.6695
	C	66.2	86.3495	54.3442	75.694	61.9971
	D	56.2807	46.9395	60.2378	53.3207	76.1693
	E	49.5	128	291.211	60.4153	77.0323
	F	31.5	77	104.135	75.4492	74.2038
	G	59.4971	50.1435	86.6006	67.2902	55.5
	Raw data (log table)	WT Sham (littermates)	WT 1min (littermates) MIR	WT 2h (littermates) MIR	Sema7a-/- 1min MIR	Sema7a-/- 2h MIR
	A	1.67963	1.935	2.33646	1.81947	1.8698
	B	1.5966	1.65097	1.67231	1.84571	1.86729
	C	1.82086	1.93626	1.73515	1.87906	1.79237
	D	1.75036	1.67154	1.77987	1.7269	1.88178
	E	1.69461	2.10721	2.46421	1.78115	1.88667
	F	1.49831	1.88649	2.0176	1.87765	1.87043
	G	1.7745	1.70021	1.93752	1.82795	1.74429
	Number of values	7	7	7	7	6	(mice)
	Comparisons
	Unpaired t tests Two-tailed		WT 1min (littermates) MIR vs. WT 2h (littermates) MIR	WT 1min (littermates) MIR vs. Sema7a-/- 1min MIR	WT 2h (littermates) MIR vs. Sema7a-/- 2h MIR	Sema7a-/- 1min MIR vs. Sema7a-/- 2h MIR
	95% confidence interval		-0,1372 to 0,4388	-0,1663 to 0,1292	-0,4024 to 0,1080	-0,04117 to 0,08539
	P value		0.2763	0.7892	0.2327	0.4613
	Significant?		ns	ns	ns	ns
	Summary		No	No	No	No
	t, df		t=1,141, df=12	t=0,2734, df=12	t=1,257, df=12	t=0,7612, df=12
	Mean 1		1.841	1.841	1.992	1.823
	Mean 2		1.992	1.823	1.845	1.845
	Difference between means ± SEM		0,1508 ± 0,1322	-0,01854 ± 0,06782	-0,1472 ± 0,1171	0,02211 ± 0,02904
	R square		0.09781	0.006191	0.1163	0.04606
	F DFn, DFd		3,182, 6, 6	9,933, 6, 6	31,45, 6, 6	1,005, 6, 6
Figure 3m	PNCs CD62P (APC-median)
	Raw data	WT Sham (littermates)	WT 1min (littermates) MIR	WT 2h (littermates) MIR	Sema7a-/- 1min MIR	Sema7a-/- 2h MIR
	A	21.2206	151	29.3588	18.5973	30.8968
	B	28.4836	19.5821	27.2765	31.6732	20.2185
	C	17.5325	31.4833	28.072	18.7812	26.9089
	D	24.6474	67.0418	51.1633	21.1485	37.0958
	E	14.9617	105	43.8421	29.4795	26.747
	F	15.955	328	62.5567	23.5231	23.4521
	G	19.7798		59.0207	17.6757	18.6349
	Raw data (log table)	WT Sham (littermates)	WT 1min (littermates) MIR	WT 2h (littermates) MIR	Sema7a-/- 1min MIR	Sema7a-/- 2h MIR
	A	1.32676	2.17898	1.46774	1.26945	1.48991
	B	1.4546	1.29186	1.43579	1.50069	1.30575
	C	1.24384	1.49808	1.44827	1.27372	1.4299
	D	1.39177	1.82635	1.70896	1.32528	1.56932
	E	1.17498	2.02119	1.64189	1.46952	1.42727
	F	1.2029	2.51587	1.79627	1.37149	1.37018
	G	1.29622		1.771	1.24738	1.27033
	Number of values	7	6	7	7	7	(mice)
	Comparisons
	Unpaired t tests Two-tailed		WT 1min (littermates) MIR vs. WT 2h (littermates) MIR	WT 1min (littermates) MIR vs. Sema7a-/- 1min MIR	WT 2h (littermates) MIR vs. Sema7a-/- 2h MIR	Sema7a-/- 1min MIR vs. Sema7a-/- 2h MIR
	95% confidence interval		-0,6757 to 0,1182	-0,9193 to -0,1560	-0,3561 to -0,04602	-0,06114 to 0,1769
	P value		0.1505	0.0101	0.0153	0.3102
	Significant?		ns	*	*	ns
	Summary		No	Yes	Yes	No
	t, df		t=1,545, df=11	t=3,100, df=11	t=2,826, df=12	t=1,060, df=12
	Mean 1		1.889	1.889	1.61	1.351
	Mean 2		1.61	1.351	1.409	1.409
	Difference between means ± SEM		-0,2787 ± 0,1804	-0,5376 ± 0,1734	-0,2010 ± 0,07115	0,05788 ± 0,05462
	R square		0.1784	0.4663	0.3995	0.08555
	F DFn, DFd		8,162, 5, 6	19,86, 5, 6	2,300, 6, 6	1,058, 6, 6
Figure 3n	PNCs (Freq. of parent %)
	Raw data	WT Sham (littermates)	WT 1min (littermates) MIR	WT 2h (littermates) MIR	Sema7a-/- 1min MIR	Sema7a-/- 2h MIR
	A	0.25	0.2	2.46778	0.229855	0.688477
	B	0.27	0.211821	2.03706	0.203279	0.85
	C	0.14	0.117889	2.56437	0.225718	0.71
	D	0.18	0.0834266	1.60997	0.184932	0.65
	E	0.26	0.127319	1.07995	0.239792	0.8
	F	0.22	0.298593	1.32227	0.22313	0.74
	G		0.513809	1.30843	0.209762	0.724569
	Raw data (log table)	WT Sham (littermates)	WT 1min (littermates) MIR	WT 2h (littermates) MIR	Sema7a-/- 1min MIR	Sema7a-/- 2h MIR
	A	-0.60206	-0.69897	0.392307	-0.638546	-0.162111
	B	-0.568636	-0.674031	0.309003	-0.691907	-0.0705811
	C	-0.853872	-0.928525	0.408981	-0.646434	-0.148742
	D	-0.744727	-1.0787	0.206817	-0.732987	-0.187087
	E	-0.585027	-0.895105	0.0334051	-0.620166	-0.09691
	F	-0.657577	-0.52492	0.12132	-0.651442	-0.130768
	G		-0.289198	0.116752	-0.678274	-0.13992
	Number of values	6	7	7	7	7	(mice)
	Comparisons
	Unpaired t tests Two-tailed		WT 1min (littermates) MIR vs. WT 2h (littermates) MIR	WT 1min (littermates) MIR vs. Sema7a-/- 1min MIR	WT 2h (littermates) MIR vs. Sema7a-/- 2h MIR	Sema7a-/- 1min MIR vs. Sema7a-/- 2h MIR
	95% confidence interval		0,7031 to 1,205	-0,1610 to 0,2837	-0,4854 to -0,2359	0,4868 to 0,5771
	P value		<0,0001	0.5587	<0,0001	<0,0001
	Significant?		***	ns	***	***
	Summary		Yes	No	Yes	Yes
	t, df		t=8,284, df=12	t=0,6015, df=12	t=6,300, df=12	t=25,68, df=12
	Mean 1		-0.7271	-0.7271	0.2269	-0.6657
	Mean 2		0.2269	-0.6657	-0.1337	-0.1337
	Difference between means ± SEM		0,9540 ± 0,1152	0,06138 ± 0,1021	-0,3607 ± 0,05725	0,5319 ± 0,02072
	R square		0.8512	0.02927	0.7679	0.9821
	F DFn, DFd		3,339, 6, 6	48,95, 6, 6	13,85, 6, 6	1,058, 6, 6

## Sheet: Figure 4
Figure 4b	Infarct size (Area at Risk %)
	Raw data	Hbbcre neg Sema7a MIRI	Hbbcre pos Sema7a MIRI
	A	38	13
	B	35	3
	C	39	12
	D	45	10
	E	54	10
	F	44	11
	G	43	8
	H		12
	Descriptive Statistics
	Number of values	7	8	(mice)
	Minimum	35	3
	25% Percentile	38	8.5
	Median	43	10.5
	75% Percentile	45	12
	Maximum	54	13
	Mean	42.57	9.875
	Std. Deviation	6.188	3.182
	Std. Error of Mean	2.339	1.125
	Lower 95% CI	36.85	7.215
	Upper 95% CI	48.29	12.54
	Tabular Results
	Unpaired t test	Two-tailed
	P value	<0,0001
	P value summary	***
	Significantly different (P < 0.01)?	Yes
	t, df	t=13,14, df=13
	Mean of column A	42.57
	Mean of column B	9.875
	Difference between means (A - B) ± SEM	32,70 ± 2,489
	95% confidence interval	-38,07 to -27,32
	R squared (eta squared)	0.93
	F, DFn, Dfd	3,781, 6, 7
Figure 4bb	Troponin I (ng/ml)
	Raw data	Hbbcre neg Sema7a MIRI	Hbbcre pos Sema7a MIRI
	A	1157.9	193.57
	B	1259.6	386.04
	C	794.57	539.77
	D	693.17	429.82
	E	616.39	653.15
	F	879.05	246.06
	G		403.65
	H		383.55
	Descriptive Statistics
	Number of values	6	8	(mice)
	Minimum	616.4	193.6
	25% Percentile	674	280.4
	Median	836.8	394.8
	75% Percentile	1183	512.3
	Maximum	1260	653.2
	Mean	900.1	404.5
	Std. Deviation	257.1	146.9
	Std. Error of Mean	105	51.95
	Lower 95% CI	630.3	281.6
	Upper 95% CI	1170	527.3
	Tabular Results
	Unpaired t test	Two-tailed
	P value	0.0006
	P value summary	***
	Significantly different (P < 0.01)?	Yes
	t, df	t=4,581, df=12
	Mean of column A	900.1
	Mean of column B	404.5
	Difference between means (A - B) ± SEM	-495,7 ± 108,2
	95% confidence interval	-731,4 to -259,9
	R squared (eta squared)	0.6362
	F, DFn, Dfd	3,062, 5, 7
Figure 4d	PNCs/tissue section
	Raw data	Hbbcre neg Sema7a MIRI	Hbbcre pos Sema7a MIRI
	A	39	5
	B	24	12
	C	31	10
	D	25	8
	E	44	3
	F	27	6
	G	18	7
	H	22	8
	I	28	14
	Descriptive Statistics
	Number of values	9	9	(3 mice per group with 3 independent heart slices of AAR per mouse per group)
	Minimum	18	3
	25% Percentile	23	5.5
	Median	27	8
	75% Percentile	35	11
	Maximum	44	14
	Mean	28.67	8.111
	Std. Deviation	8.246	3.444
	Std. Error of Mean	2.749	1.148
	Lower 95% CI	22.33	5.464
	Upper 95% CI	35.01	10.76
	Tabular Results
	Unpaired t test	Two-tailed
	P value	<0,0001
	P value summary	***
	Significantly different (P < 0.01)?	Yes
	t, df	t=6,901, df=16
	Mean of column A	28.67
	Mean of column B	8.111
	Difference between means (A - B) ± SEM	-20,56 ± 2,979
	95% confidence interval	-26,87 to -14,24
	R squared (eta squared)	0.7485
	F, DFn, Dfd	5,733, 8, 8
Figure 4f	Infarct size (Area at Risk %)
	Raw data	Myh6cre neg Sema7a MIRI	Myh6cre pos Sema7a MIRI
	A	43	50
	B	51	49
	C	33	45
	D	45	32
	E	48	39
	F	34	48
	G		40
	Descriptive Statistics
	Number of values	6	7	(mice)
	Minimum	33	32
	25% Percentile	33.75	39
	Median	44	45
	75% Percentile	48.75	49
	Maximum	51	50
	Mean	42.33	43.29
	Std. Deviation	7.367	6.576
	Std. Error of Mean	3.007	2.485
	Lower 95% CI	34.6	37.2
	Upper 95% CI	50.06	49.37
	Tabular Results
	Unpaired t test	Two-tailed
	P value	0.8099
	P value summary	ns
	Significantly different (P < 0.01)?	No
	t, df	t=0,2464, df=11
	Mean of column A	42.33
	Mean of column B	43.29
	Difference between means (A - B) ± SEM	0,9524 ± 3,865
	95% confidence interval	-7,553 to 9,458
	R squared (eta squared)	0.005491
	F, DFn, Dfd	1,255, 5, 6
Figure 4ff	Troponin I (ng/ml)
	Raw data	Myh6cre neg Sema7a MIRI	Myh6cre pos Sema7a MIRI
	A	545.32	772.76
	B	1160.09	418.85
	C	371.45	236.89
	D	441.99	1322.29
	E	592.32	340.72
	F	667.07	1778.88
	G		789.61
	Descriptive Statistics
	Number of values	6	7	(mice)
	Minimum	371.5	236.9
	25% Percentile	424.4	340.7
	Median	568.8	772.8
	75% Percentile	790.3	1322
	Maximum	1160	1779
	Mean	629.7	808.6
	Std. Deviation	280.4	563.4
	Std. Error of Mean	114.5	213
	Lower 95% CI	335.4	287.5
	Upper 95% CI	924	1330
	Tabular Results
	Unpaired t test	Two-tailed
	P value	0.4964
	P value summary	ns
	Significantly different (P < 0.01)?	No
	t, df	t=0,7034, df=11
	Mean of column A	629.7
	Mean of column B	808.6
	Difference between means (A - B) ± SEM	178,9 ± 254,3
	95% confidence interval	-380,8 to 738,5
	R squared (eta squared)	0.04305
	F, DFn, Dfd	4,037, 6, 5
Figure 4h	PNCs/tissue section
	Raw data	Myh6cre neg Sema7a MIRI	Myh6cre pos Sema7a MIRI
	A	30	26
	B	29	26
	C	25	39
	D	26	23
	E	26	25
	F	29	20
	G	33	28
	H	21	22
	I	27	21
	Descriptive Statistics
	Number of values	9	9	(3 mice per group with 3 independent heart slices of AAR per mouse per group)
	Minimum	21	20
	25% Percentile	25.5	21.5
	Median	27	25
	75% Percentile	29.5	27
	Maximum	33	39
	Mean	27.33	25.56
	Std. Deviation	3.428	5.681
	Std. Error of Mean	1.143	1.894
	Lower 95% CI	24.7	21.19
	Upper 95% CI	29.97	29.92
	Tabular Results
	Unpaired t test	Two-tailed
	P value	0.4333
	P value summary	ns
	Significantly different (P < 0.01)?	No
	t, df	t=0,8038, df=16
	Mean of column A	27.33
	Mean of column B	25.56
	Difference between means (A - B) ± SEM	-1,778 ± 2,212
	95% confidence interval	-6,467 to 2,911
	R squared (eta squared)	0.03881
	F, DFn, Dfd	2,747, 8, 8
Figure 4j	Infarct size (Area at Risk %)
	Raw data	Tie2cre neg Sema7a MIRI	Tie2cre pos Sema7a MIRI
	A	53	19
	B	44	26
	C	35	4
	D	47	26
	E	39	31
	F	23
	Descriptive Statistics
	Number of values	6	5	(mice)
	Minimum	23	4
	25% Percentile	32	11.5
	Median	41.5	26
	75% Percentile	48.5	28.5
	Maximum	53	31
	Mean	40.17	21.2
	Std. Deviation	10.48	10.52
	Std. Error of Mean	4.277	4.705
	Lower 95% CI	29.17	8.136
	Upper 95% CI	51.16	34.26
	Tabular Results
	Unpaired t test	Two-tailed
	P value	0.0153
	P value summary	*
	Significantly different (P < 0.01)?	Yes
	t, df	t=2,984, df=9
	Mean of column A	40.17
	Mean of column B	21.2
	Difference between means (A - B) ± SEM	-18,97 ± 6,356
	95% confidence interval	-33,35 to -4,588
	R squared (eta squared)	0.4973
	F, DFn, Dfd	1,009, 4, 5
Figure 4jj	Troponin I (ng/ml)
	Raw data	Tie2cre neg Sema7a MIRI	Tie2cre pos Sema7a MIRI
	A	1545	722.61
	B	861.12	211.57
	C	1697.8	775.62
	D	431.8	1495.9
	E	1030.9	438.18
	F	346.43	262.39
	Descriptive Statistics
	Number of values	6	6	(mice)
	Minimum	346.4	211.6
	25% Percentile	410.5	249.7
	Median	946	580.4
	75% Percentile	1583	955.7
	Maximum	1698	1496
	Mean	985.5	651
	Std. Deviation	557.3	474.1
	Std. Error of Mean	227.5	193.6
	Lower 95% CI	400.7	153.5
	Upper 95% CI	1570	1149
	Tabular Results
	Unpaired t test	Two-tailed
	P value	0.289
	P value summary	ns
	Significantly different (P < 0.01)?	No
	t, df	t=1,120, df=10
	Mean of column A	985.5
	Mean of column B	651
	Difference between means (A - B) ± SEM	-334,5 ± 298,7
	95% confidence interval	-1000 to 331,1
	R squared (eta squared)	0.1114
	F, DFn, Dfd	1,382, 5, 5
Figure 4l	PNCs/tissue section
	Raw data	Tie2cre neg Sema7a MIRI	Tie2cre pos Sema7a MIRI
	A	28	3
	B	37	14
	C	37	19
	D	9	5
	E	21	8
	F	13	8
	G	22	2
	H	14	3
	I	23	4
	Descriptive Statistics
	Number of values	9	9	(3 mice per group with 3 independent heart slices of AAR per mouse per group)
	Minimum	9	2
	25% Percentile	13.5	3
	Median	22	5
	75% Percentile	32.5	11
	Maximum	37	19
	Mean	22.67	7.333
	Std. Deviation	9.987	5.745
	Std. Error of Mean	3.329	1.915
	Lower 95% CI	14.99	2.918
	Upper 95% CI	30.34	11.75
	Tabular Results
	Unpaired t test	Two-tailed
	P value	0.001
	P value summary	**
	Significantly different (P < 0.01)?	Yes
	t, df	t=3,992, df=16
	Mean of column A	22.67
	Mean of column B	7.333
	Difference between means (A - B) ± SEM	-15,33 ± 3,841
	95% confidence interval	-23,47 to -7,192
	R squared (eta squared)	0.4991
	F, DFn, Dfd	3,023, 8, 8
Figure 4n	Infarct size (Area at Risk %)
	Raw data	LyzMcre neg Sema7a MIRI	LyzMcre pos Sema7a MIRI
	A	49	44
	B	53	41
	C	44	50
	D	53	38
	E	48	52
	F	24	38
	Descriptive Statistics
	Number of values	6	6	(mice)
	Minimum	24	38
	25% Percentile	39	38
	Median	48.5	42.5
	75% Percentile	53	50.5
	Maximum	53	52
	Mean	45.17	43.83
	Std. Deviation	10.91	6.014
	Std. Error of Mean	4.453	2.455
	Lower 95% CI	33.72	37.52
	Upper 95% CI	56.61	50.14
	Tabular Results
	Unpaired t test	Two-tailed
	P value	0.7985
	P value summary	ns
	Significantly different (P < 0.05)?	No
	t, df	t=0,2622, df=10
	Mean of column A	45.17
	Mean of column B	43.83
	Difference between means (A - B) ± SEM	-1,333 ± 5,085
	95% confidence interval	-12,66 to 9,996
	R squared (eta squared)	0.006829
	F, DFn, Dfd	3,289, 5, 5
Figure 4nn	Troponin I (ng/ml)
	Raw data	LyzMcre neg Sema7a MIRI	LyzMcre pos Sema7a MIRI
	A	279.9	483.9
	B	604.2	406.7
	C	1450.2	875
	D	830.8	222.5
	E	1379.8	1317.3
	F	82.4	571.5
	G	725	277.4
	H	107	607.6
	Descriptive Statistics
	Number of values	8	8	(mice)
	Minimum	82.4	222.5
	25% Percentile	150.2	309.7
	Median	664.6	527.7
	75% Percentile	1243	808.2
	Maximum	1450	1317
	Mean	682.4	595.2
	Std. Deviation	529	356.2
	Std. Error of Mean	187	125.9
	Lower 95% CI	240.2	297.4
	Upper 95% CI	1125	893
	Tabular Results
	Unpaired t test	Two-tailed
	P value	0.7049
	P value summary	ns
	Significantly different (P < 0.01)?	No
	t, df	t=0,3866, df=14
	Mean of column A	682.4
	Mean of column B	595.2
	Difference between means (A - B) ± SEM	-87,18 ± 225,5
	95% confidence interval	-570,8 to 396,4
	R squared (eta squared)	0.01056
	F, DFn, Dfd	2,205, 7, 7
Figure 4p	PNCs/tissue section
	Raw data	LyzMcre neg Sema7a MIRI	LyzMcre pos Sema7a MIRI
	A	39	35
	B	36	35
	C	22	36
	D	16	29
	E	21	23
	F	17	11
	G	27	20
	H	23	18
	I	21	20
	Descriptive Statistics
	Number of values	9	9	(3 mice per group with 3 independent heart slices of AAR per mouse per group)
	Minimum	16	11
	25% Percentile	19	19
	Median	22	23
	75% Percentile	31.5	35
	Maximum	39	36
	Mean	24.67	25.22
	Std. Deviation	7.984	8.913
	Std. Error of Mean	2.661	2.971
	Lower 95% CI	18.53	18.37
	Upper 95% CI	30.8	32.07
	Tabular Results
	Unpaired t test	Two-tailed
	P value	0.891
	P value summary	ns
	Significantly different (P < 0.05)?	No
	t, df	t=0,1393, df=16
	Mean of column A	24.67
	Mean of column B	25.22
	Difference between means (A - B) ± SEM	0,5556 ± 3,989
	95% confidence interval	-7,900 to 9,011
	R squared (eta squared)	0.001211
	F, DFn, Dfd	1,246, 8, 8

## Sheet: Figure 5
Figure 5a	(surface coverage %) Flowchamber
	Raw data	WT+rmIgG2A Fc	WT+rmSema7a	WT+rmIgG2A Fc+P0P/B	WT+rmSema7a+P0P/B
	A	44	60	23.8416	17.2298
	B	38	56	21.5566	17.6947
	C	40	56	21.7966	25.9531
	D	37	65	23.829	21.8244
	Descriptive Statistics
	Number of values	4	4	4	4	(mice)
	Minimum	37	56	21.56	17.23
	25% Percentile	37.25	56	21.62	17.35
	Median	39	58	22.81	19.76
	75% Percentile	43	63.75	23.84	24.92
	Maximum	44	65	23.84	25.95
	Mean	39.75	59.25	22.76	20.68
	Std. Deviation	3.096	4.272	1.25	4.08
	Std. Error of Mean	1.548	2.136	0.6251	2.04
	Lower 95% CI	34.82	52.45	20.77	14.18
	Upper 95% CI	44.68	66.05	24.75	27.17
	ANOVA Results	SS	DF	MS	F (DFn, DFd)	P value	R square
	Treatment (between columns)	3857	3	1286	F (3, 12) = 111,7	P<0,0001	0.9654
	Residual (within columns)	138.1	12	11.51
	Total	3995	15
	Multiple comparisons
	Dunnett's multiple comparisons test		WT+rmSema7a vs. WT+rmIgG2A Fc	WT+rmSema7a vs. WT+rmIgG2A Fc+P0P/B	WT+rmSema7a vs. WT+rmSema7a+P0P/B
	95,00% CI of diff,		13,06 to 25,94	30,06 to 42,93	32,14 to 45,01
	Significant?		Yes	Yes	Yes
	Summary		***	***	***
	Mean 1		59.25	59.25	59.25
	Mean 2		39.75	22.76	20.68
	Mean Diff,		19.5	36.49	38.57
	SE of diff,		2.399	2.399	2.399
	n1		4	4	4
	n2		4	4	4
	q		8.129	15.21	16.08
	DF		12	12	12
Figure 5aa	(rel. thrombus volume %) Flowchamber
	Raw data	WT+rmIgG2A Fc	WT+rmSema7a	WT+rmIgG2A Fc+P0P/B	WT+rmSema7a+P0P/B
	A	0.8043	1.4869	0.210995	0.209629
	B	0.5722	1.3605	0.397854	0.232364
	C	0.5994	1.6275	0.26932	0.36249
	D	0.7258	1.7464	0.301263	0.351509
	Descriptive Statistics
	Number of values	4	4	4	4	(mice)
	Minimum	0.5722	1.361	0.211	0.2096
	25% Percentile	0.579	1.392	0.2256	0.2153
	Median	0.6626	1.557	0.2853	0.2919
	75% Percentile	0.7847	1.717	0.3737	0.3597
	Maximum	0.8043	1.746	0.3979	0.3625
	Mean	0.6754	1.555	0.2949	0.289
	Std. Deviation	0.1089	0.1677	0.07818	0.07919
	Std. Error of Mean	0.05445	0.08384	0.03909	0.0396
	Lower 95% CI	0.5021	1.288	0.1705	0.163
	Upper 95% CI	0.8487	1.822	0.4193	0.415
	ANOVA Results	SS	DF	MS	F (DFn, DFd)	P value	R square
	Treatment (between columns)	4.261	3	1.42	F (3, 12) = 108,5	P<0,0001	0.9644
	Residual (within columns)	0.1571	12	0.01309
	Total	4.418	15
	Multiple comparisons
	Dunnett's multiple comparisons test		WT+rmSema7a vs. WT+rmIgG2A Fc	WT+rmSema7a vs. WT+rmIgG2A Fc+P0P/B	WT+rmSema7a vs. WT+rmSema7a+P0P/B
	95,00% CI of diff,		0,6628 to 1,097	1,043 to 1,478	1,049 to 1,483
	Significant?		Yes	Yes	Yes
	Summary		***	***	***
	Mean 1		1.555	1.555	1.555
	Mean 2		0.6754	0.2949	0.289
	Mean Diff,		0.8799	1.26	1.266
	SE of diff,		0.0809	0.0809	0.0809
	n1		4	4	4
	n2		4	4	4
	q		10.88	15.58	15.65
	DF		12	12	12
Figure 5c	(surface coverage %) Flowchamber
	Raw data	WT+rmIgG2A Fc	WT+rmSema7a	GPIb-IL-4tg+rmIgG2A Fc	GPIb-IL-4tg+rmSema7a
	A	33.5039	58.194	23.268	19.1515
	B	46.9768	56.4119	30.3638	22.0339
	C	43.5463	67.5946	16.7101	19.428
	D	46.4104	51.0272	16.9511	21.2316
	Descriptive Statistics
	Number of values	4	4	4	4	(mice)
	Minimum	33.5	51.03	16.71	19.15
	25% Percentile	36.01	52.37	16.77	19.22
	Median	44.98	57.3	20.11	20.33
	75% Percentile	46.84	65.24	28.59	21.83
	Maximum	46.98	67.59	30.36	22.03
	Mean	42.61	58.31	21.82	20.46
	Std. Deviation	6.253	6.901	6.453	1.396
	Std. Error of Mean	3.127	3.45	3.226	0.6982
	Lower 95% CI	32.66	47.33	11.56	18.24
	Upper 95% CI	52.56	69.29	32.09	22.68
	ANOVA Results	SS	DF	MS	F (DFn, DFd)	P value	R square
	Treatment (between columns)	3934	3	1311	F (3, 12) = 40,26	P<0,0001	0.9096
	Residual (within columns)	390.9	12	32.58
	Total	4325	15
	Multiple comparisons
	Dunnett's multiple comparisons test		WT+rmSema7a vs. WT+rmIgG2A Fc	WT+rmSema7a vs. GPIb-IL-4tg+rmIgG2A Fc	WT+rmSema7a vs. GPIb-IL-4tg+rmSema7a
	95,00% CI of diff,		4,869 to 26,53	25,66 to 47,31	27,02 to 48,67
	Significant?		Yes	Yes	Yes
	Summary		**	***	***
	Mean 1		58.31	58.31	58.31
	Mean 2		42.61	21.82	20.46
	Mean Diff,		15.7	36.48	37.85
	SE of diff,		4.036	4.036	4.036
	n1		4	4	4
	n2		4	4	4
	q		3.889	9.04	9.377
	DF		12	12	12
Figure 5cc	(rel. thrombus volume %) Flowchamber
	Raw data	WT+rmIgG2A Fc	WT+rmSema7a	GPIb-IL-4tg+rmIgG2A Fc	GPIb-IL-4tg+rmSema7a
	A	0.675808	2.03833	0.425539	0.284426
	B	0.658092	3.38829	0.227912	0.446557
	C	0.750513	3.63083	0.199229	0.244784
	D	1.27651	2.99921	0.270024	0.203157
	Descriptive Statistics
	Number of values	4	4	4	4	(mice)
	Minimum	0.6581	2.038	0.1992	0.2032
	25% Percentile	0.6625	2.279	0.2064	0.2136
	Median	0.7132	3.194	0.249	0.2646
	75% Percentile	1.145	3.57	0.3867	0.406
	Maximum	1.277	3.631	0.4255	0.4466
	Mean	0.8402	3.014	0.2807	0.2947
	Std. Deviation	0.2936	0.7006	0.1009	0.1065
	Std. Error of Mean	0.1468	0.3503	0.05043	0.05326
	Lower 95% CI	0.373	1.899	0.1202	0.1252
	Upper 95% CI	1.307	4.129	0.4412	0.4642
	ANOVA Results	SS	DF	MS	F (DFn, DFd)	P value	R square
	Treatment (between columns)	20.2	3	6.735	F (3, 12) = 45,00	P<0,0001	0.9184
	Residual (within columns)	1.796	12	0.1497
	Total	22	15
	Multiple comparisons
	Dunnett's multiple comparisons test		WT+rmSema7a vs. WT+rmIgG2A Fc	WT+rmSema7a vs. GPIb-IL-4tg+rmIgG2A Fc	WT+rmSema7a vs. GPIb-IL-4tg+rmSema7a
	95,00% CI of diff,		1,440 to 2,908	2,000 to 3,467	1,986 to 3,453
	Significant?		Yes	Yes	Yes
	Summary		***	***	***
	Mean 1		3.014	3.014	3.014
	Mean 2		0.8402	0.2807	0.2947
	Mean Diff,		2.174	2.733	2.719
	SE of diff,		0.2735	0.2735	0.2735
	n1		4	4	4
	n2		4	4	4
	q		7.947	9.993	9.941
	DF		12	12	12
Figure 5f	Infarct size (Area at Risk %)
	Raw data	GPIb-IL-4tg+IgG2A Fc	GPIb-IL-4tg+rmSema7a
	A	27	13
	B	13	8
	C	8	7
	D	14	6
	E	15	28
	F	12	26
	Descriptive Statistics
	Number of values	6	6	(mice)
	Minimum	8	6
	25% Percentile	11	6.75
	Median	13.5	10.5
	75% Percentile	18	26.5
	Maximum	27	28
	Mean	14.83	14.67
	Std. Deviation	6.432	9.873
	Std. Error of Mean	2.626	4.03
	Lower 95% CI	8.084	4.306
	Upper 95% CI	21.58	25.03
	Tabular Results
	Unpaired t test	Two-tailed
	P value	0.973
	P value summary	ns
	Significantly different (P < 0.01)?	No
	t, df	t=0,03465, df=10
	Mean of column A	14.83
	Mean of column B	14.67
	Difference between means (A - B) ± SEM	-0,1667 ± 4,810
	95% confidence interval	-10,88 to 10,55
	R squared (eta squared)	0.00012
	F, DFn, Dfd	2,356, 5, 5
Figure 5ff	Troponin I (ng/ml)
	Raw data	GPIb-IL-4tg+IgG2A Fc	GPIb-IL-4tg+rmSema7a
	A	419.745	144.705
	B	216.63	144.53
	C	183.52	150.505
	D	206.51	55.335
	E	63.705	276.595
	F	46.0955	347.89
	G	865.65	63.54
	H	190.86	139.62
	I	76.665	224.43
	J	75.495	167.84
	Descriptive Statistics
	Number of values	10	10	(mice)
	Minimum	46.1	55.34
	25% Percentile	72.55	120.6
	Median	187.2	147.6
	75% Percentile	267.4	237.5
	Maximum	865.7	347.9
	Mean	234.5	171.5
	Std. Deviation	247.9	90.08
	Std. Error of Mean	78.4	28.48
	Lower 95% CI	57.14	107.1
	Upper 95% CI	411.8	235.9
	Tabular Results
	Unpaired t test	Two-tailed
	P value	0.4599
	P value summary	ns
	Significantly different (P < 0.01)?	No
	t, df	t=0,7552, df=18
	Mean of column A	234.5
	Mean of column B	171.5
	Difference between means (A - B) ± SEM	-62,99 ± 83,41
	95% confidence interval	-238,2 to 112,3
	R squared (eta squared)	0.03071
	F, DFn, Dfd	7,575, 9, 9
Figure 5h	PNCs/tissue section
	Raw data	GPIb-IL-4tg+IgG2A Fc	GPIb-IL-4tg+rmSema7a
	A	9	8
	B	8	9
	C	27	14
	D	15	31
	E	5	15
	F	14	24
	G	5	9
	H	6	3
	I	7	1
	Descriptive Statistics
	Number of values	9	9	(3 mice per group with 3 independent heart slices of AAR per mouse per group)
	Minimum	5	1
	25% Percentile	5.5	5.5
	Median	8	9
	75% Percentile	14.5	19.5
	Maximum	27	31
	Mean	10.67	12.67
	Std. Deviation	7.124	9.682
	Std. Error of Mean	2.375	3.227
	Lower 95% CI	5.191	5.224
	Upper 95% CI	16.14	20.11
	Tabular Results
	Unpaired t test	Two-tailed
	P value	0.6245
	P value summary	ns
	Significantly different (P < 0.01)?	No
	t, df	t=0,4991, df=16
	Mean of column A	10.67
	Mean of column B	12.67
	Difference between means (A - B) ± SEM	2,000 ± 4,007
	95% confidence interval	-6,494 to 10,49
	R squared (eta squared)	0.01533
	F, DFn, Dfd	1,847, 8, 8
Figure 5i (1)	GPIb-IP
Figure 5i (2)	Sema7a-IP
Figure 5j	Co-IP Sema7a / Input Sema7a
	Raw data	blood sham	blood MIR	AAR sham	AAR MIR
	A	1.06879	0.763952	0.616718	2.35376
	B	0.479316	0.85809	0.823737	1.51134
	C	0.240136	1.15922	0.777711	0.98649
	D	0.537627	0.626528	1.09581	1.8844
	E	0.5354	0.991801	0.544512	1.22944
	F	0.581831	1.24594	0.658095	0.488718
	G	0.960076	0.755548	0.541919	0.694294
	H	0.866751		0.444619
	Descriptive Statistics
	Number of values	8	7	8	7	(mice)
	Minimum	0.2401	0.6265	0.4446	0.4887
	25% Percentile	0.4933	0.7555	0.5426	0.6943
	Median	0.5597	0.8581	0.6374	1.229
	75% Percentile	0.9367	1.159	0.8122	1.884
	Maximum	1.069	1.246	1.096	2.354
	Mean	0.6587	0.9144	0.6879	1.307
	Std. Deviation	0.2791	0.2272	0.207	0.6614
	Std. Error of Mean	0.09869	0.08588	0.07318	0.25
	Lower 95% CI	0.4254	0.7043	0.5148	0.6952
	Upper 95% CI	0.8921	1.125	0.8609	1.919
	Comparisons
	Unpaired t tests Two-tailed		blood sham vs. blood MIR	blood sham vs. AAR MIR	AAR sham vs. AAR MIR
	95% confidence interval		-0,03107 to 0,5425	0,09605 to 1,200	0,08872 to 1,149
	P value		0.0762	0.0248	0.0255
	Significant?		ns	*	*
	Summary		No	Yes	Yes
	t, df		t=1,926, df=13	t=2,536, df=13	t=2,522, df=13
	Mean 1		0.6587	0.6587	0.6879
	Mean 2		0.9144	1.307	1.307
	Difference between means ± SEM		0,2557 ± 0,1327	0,6482 ± 0,2556	0,6190 ± 0,2455
	R square		0.222	0.331	0.3285
	F DFn, DFd		1,509, 7, 6	5,614, 6, 7	10,21, 6, 7
Figure 5jj	Co-IP GPIb / total GPIb
	Raw data	blood sham	blood MIR	AAR sham	AAR MIR
	A	1.01713	1.41582	0.716	1.864
	B	0.761367	0.793316	0.265	0.513
	C	0.484468	1.53403	0.557	0.631
	D	0.401602	0.863709	0.435	0.768
	E	0.935169	0.825894	1.175	0.947
	F	0.406543	0.945617	1.263	0.957
	G	0.796279	0.670555	0.976	0.807
	H	0.625521		0.984
	Descriptive Statistics
	Number of values	8	7	8	7	(mice)
	Minimum	0.4016	0.6706	0.265	0.513
	25% Percentile	0.426	0.7933	0.4655	0.631
	Median	0.6934	0.8637	0.846	0.807
	75% Percentile	0.9004	1.416	1.127	0.957
	Maximum	1.017	1.534	1.263	1.864
	Mean	0.6785	1.007	0.7964	0.9267
	Std. Deviation	0.2368	0.3319	0.3596	0.4431
	Std. Error of Mean	0.08371	0.1254	0.1271	0.1675
	Lower 95% CI	0.4806	0.7001	0.4957	0.5169
	Upper 95% CI	0.8764	1.314	1.097	1.337
	Comparisons
	Unpaired t tests Two-tailed		blood sham vs. blood MIR	blood sham vs. AAR MIR	AAR sham vs. AAR MIR
	95% confidence interval		0,01023 to 0,6467	-0,1404 to 0,6368	-0,3172 to 0,5779
	P value		0.044	0.1909	0.5402
	Significant?		*	ns	ns
	Summary		Yes	No	No
	t, df		t=2,230, df=13	t=1,380, df=13	t=0,6291, df=13
	Mean 1		0.6785	0.6785	0.7964
	Mean 2		1.007	0.9267	0.9267
	Difference between means ± SEM		0,3285 ± 0,1473	0,2482 ± 0,1799	0,1303 ± 0,2072
	R square		0.2767	0.1278	0.02955
	F DFn, DFd		1,965, 6, 7	3,502, 6, 7	1,518, 6, 7

## Sheet: Figure 6
Figure 6b	Infarct size (Area at Risk %)
	Raw data	WT+IgG-AB MIRI	WT +anti-Sema7a-AB MIRI
	A	38	18
	B	47	17
	C	46	26
	D	49	10
	E	44	12
	F	39	17
	Descriptive Statistics
	Number of values	6	6	(mice)
	Minimum	38	10
	25% Percentile	38.75	11.5
	Median	45	17
	75% Percentile	47.5	20
	Maximum	49	26
	Mean	43.83	16.67
	Std. Deviation	4.446	5.574
	Std. Error of Mean	1.815	2.275
	Lower 95% CI	39.17	10.82
	Upper 95% CI	48.5	22.52
	Tabular Results
	Unpaired t test	Two-tailed
	P value	<0,0001
	P value summary	***
	Significantly different (P < 0.01)?	Yes
	t, df	t=9,333, df=10
	Mean of column A	43.83
	Mean of column B	16.67
	Difference between means (A - B) ± SEM	-27,17 ± 2,911
	95% confidence interval	-33,65 to -20,68
	R squared (eta squared)	0.897
	F, DFn, Dfd	1,572, 5, 5
Figure 6bb	Troponin I (ng/ml)
	Raw data	WT+IgG-AB MIRI	WT +anti-Sema7a-AB MIRI
	A	425.97	291.09
	B	265.12	236.39
	C	579.05	337.52
	D	1094.73	364.62
	E	282.19	295.11
	F	234.88	225.1
	G		202.39
	H		107.78
	Descriptive Statistics
	Number of values	6	8	(mice)
	Minimum	234.9	107.8
	25% Percentile	257.6	208.1
	Median	354.1	263.7
	75% Percentile	708	326.9
	Maximum	1095	364.6
	Mean	480.3	257.5
	Std. Deviation	327.4	82.26
	Std. Error of Mean	133.7	29.08
	Lower 95% CI	136.7	188.7
	Upper 95% CI	823.9	326.3
	Tabular Results
	Unpaired t test	Two-tailed
	P value	0.0859
	P value summary	ns
	Significantly different (P < 0.01)?	No
	t, df	t=1,871, df=12
	Mean of column A	480.3
	Mean of column B	257.5
	Difference between means (A - B) ± SEM	-222,8 ± 119,1
	95% confidence interval	-482,3 to 36,62
	R squared (eta squared)	0.2259
	F, DFn, Dfd	15,84, 5, 7
Figure 6d	PNCs/tissue section
	Raw data	WT+IgG-AB MIRI	WT +anti-Sema7a-AB MIRI
	A	11	15
	B	20	10
	C	16	12
	D	28	14
	E	22	15
	F	20	8
	G	25	8
	H	27	11
	I	26	9
	Descriptive Statistics
	Number of values	9	9	(3 mice per group with 3 independent heart slices of AAR per mouse per group)
	Minimum	11	8
	25% Percentile	18	8.5
	Median	22	11
	75% Percentile	26.5	14.5
	Maximum	28	15
	Mean	21.67	11.33
	Std. Deviation	5.59	2.828
	Std. Error of Mean	1.863	0.9428
	Lower 95% CI	17.37	9.159
	Upper 95% CI	25.96	13.51
	Tabular Results
	Unpaired t test	Two-tailed
	P value	0.0001
	P value summary	***
	Significantly different (P < 0.01)?	Yes
	t, df	t=4,948, df=16
	Mean of column A	21.67
	Mean of column B	11.33
	Difference between means (A - B) ± SEM	-10,33 ± 2,088
	95% confidence interval	-14,76 to -5,906
	R squared (eta squared)	0.6048
	F, DFn, Dfd	3,906, 8, 8
Figure 6f	PNCs CD42b (FITC-median)
	Raw data	WT Sham	1min IgG-AB MIR	2h IgG-AB MIR	1min anti-Sema7a-AB MIR	2h anti-Sema7a-AB MIR
	A	35.2	309	145	58.1	39.7
	B	34.4	451	167	32.2	117
	C	29.7	479	102	37.4	34.3
	D	45	673		44.3	37.5
	E	34				34.8
	Raw data (log table)	WT Sham	1min IgG-AB MIR	2h IgG-AB MIR	1min anti-Sema7a-AB MIR	2h anti-Sema7a-AB MIR
	A	1.54654	2.48996	2.16137	1.76418	1.59879
	B	1.53656	2.65418	2.22272	1.50786	2.06819
	C	1.47276	2.68034	2.0086	1.57287	1.53529
	D	1.65321	2.82802		1.6464	1.57403
	E	1.53148				1.54158
	Number of values	5	4	3	4	5	(mice)
	Comparisons
	Unpaired t tests Two-tailed		1min IgG-AB MIR vs. 2h IgG-AB MIR	1min IgG-AB MIR vs. 1min anti-Sema7a-AB MIR	2h IgG-AB MIR vs. WT 2h anti-Sema7a-AB MIR	1min anti-Sema7a-AB MIR vs. 2h anti-Sema7a-AB MIR
	95% confidence interval		-0,7835 to -0,2810	-1,257 to -0,8240	-0,8184 to -0,1162	-0,2551 to 0,3366
	P value		0.0028	<0,0001	0.0173	0.7542
	Significant?		**	***	*	ns
	Summary		Yes	Yes	Yes	No
	t, df		t=5,446, df=5	t=11,77, df=6	t=3,257, df=6	t=0,3257, df=7
	Mean 1		2.663	2.663	2.131	1.623
	Mean 2		2.131	1.623	1.664	1.664
	Difference between means ± SEM		-0,5322 ± 0,09773	-1,040 ± 0,08841	-0,4673 ± 0,1435	0,04075 ± 0,1251
	R square		0.8557	0.9585	0.6388	0.01493
	F DFn, DFd		1,578, 3, 2	1,588, 3, 3	4,262, 4, 2	4,288, 4, 3
Figure 6g	PNCs CD62P (APC-median)
	Raw data	WT Sham	1min IgG-AB MIR	2h IgG-AB MIR	1min anti-Sema7a-AB MIR	2h anti-Sema7a-AB MIR
	A	2.59	400	47.3	7.11	31.6
	B	2.08	335	84.8	33.4	4.08
	C	3.85	566	19.1	1.38	3.98
	D	8.13	347	20.1		9.65
	E	1.26				4.74
	Raw data (log table)	WT Sham	1min IgG-AB MIR	2h IgG-AB MIR	1min anti-Sema7a-AB MIR	2h anti-Sema7a-AB MIR
	A	0.4133	2.60206	1.67486	0.85187	1.49969
	B	0.318063	2.52504	1.9284	1.52375	0.61066
	C	0.585461	2.75282	1.28103	0.139879	0.599883
	D	0.910091	2.54033	1.3032		0.984527
	E	0.100371				0.675778
	F	0.485721
	Number of values	6	4	4	3	5	(mice)
	Comparisons
	Unpaired t tests Two-tailed		1min IgG-AB MIR vs. 2h IgG-AB MIR	1min IgG-AB MIR vs. 1min anti-Sema7a-AB MIR	2h IgG-AB MIR vs. WT 2h anti-Sema7a-AB MIR	1min anti-Sema7a-AB MIR vs. 2h anti-Sema7a-AB MIR
	95% confidence interval		-1,461 to -0,6559	-2,640 to -0,8928	-1,235 to -0,1105	-0,8713 to 0,9425
	P value		0.0007	0.0035	0.0254	0.9266
	Significant?		***	**	*	ns
	Summary		Yes	Yes	Yes	No
	t, df		t=6,436, df=6	t=5,197, df=5	t=2,829, df=7	t=0,09608, df=6
	Mean 1		2.605	2.605	1.547	0.8385
	Mean 2		1.547	0.8385	0.8741	0.8741
	Difference between means ± SEM		-1,058 ± 0,1644	-1,767 ± 0,3399	-0,6728 ± 0,2378	0,03561 ± 0,3706
	R square		0.8735	0.8438	0.5335	0.001536
	F DFn, DFd		9,003, 3, 3	44,30, 2, 3	1,509, 4, 3	3,261, 2, 4
Figure 6h	PNCs (Freq. of parent %)
	Raw data	WT Sham	1min IgG-AB MIR	2h IgG-AB MIR	1min anti-Sema7a-AB MIR	2h anti-Sema7a-AB MIR
	A	1.29	11	5.28	0.99	5.82
	B	1.46	13.4	5.72	1.89	4.12
	C	1.21	12.31	7.38	0.91	3.3
	D		6.19	5.8		4.19
	Raw data (log table)	WT Sham	1min IgG-AB MIR	2h IgG-AB MIR	1min anti-Sema7a-AB MIR	2h anti-Sema7a-AB MIR
	A	0.11059	1.04139	0.722634	-0.00436481	0.764923
	B	0.164353	1.1271	0.757396	0.276462	0.614897
	C	0.0827854	1.09026	0.868056	-0.0409586	0.518514
	D		0.791691	0.763428		0.622214
	Number of values	3	4	4	3	4	(mice)
	Comparisons
	Unpaired t tests Two-tailed		1min IgG-AB MIR vs. 2h IgG-AB MIR	1min IgG-AB MIR vs. 1min anti-Sema7a-AB MIR	2h IgG-AB MIR vs. WT 2h anti-Sema7a-AB MIR	1min anti-Sema7a-AB MIR vs. 2h anti-Sema7a-AB MIR
	95% confidence interval		-0,4353 to -0,03421	-1,251 to -0,6201	-0,2938 to -0,001720	0,2879 to 0,8183
	P value		0.0286	0.0006	0.0481	0.003
	Significant?		*	***	*	**
	Summary		Yes	Yes	Yes	Yes
	t, df		t=2,864, df=6	t=7,623, df=5	t=2,476, df=6	t=5,361, df=5
	Mean 1		1.013	1.013	0.7779	0.07705
	Mean 2		0.7779	0.07705	0.6301	0.6301
	Difference between means ± SEM		-0,2347 ± 0,08195	-0,9356 ± 0,1227	-0,1477 ± 0,05968	0,5531 ± 0,1032
	R square		0.5776	0.9208	0.5053	0.8518
	F DFn, DFd		5,822, 3, 3	1,316, 2, 3	2,618, 3, 3	2,926, 2, 3
Figure 6j	PNCs CD42b (FITC-median)
	Raw data	WT Sham	1min IgG-AB MIR	2h IgG-AB MIR	1min anti-Sema7a-AB MIR	2h anti-Sema7a-AB MIR
	A	56.9	75.1	451	60	84.9
	B	48.5	65.7	162	55	55.2
	C	27.8	101	74.2	96.5	81
	D	69.1	95.3			80.6
	E		60.3
	Raw data (log table)	WT Sham	1min IgG-AB MIR	2h IgG-AB MIR	1min anti-Sema7a-AB MIR	2h anti-Sema7a-AB MIR
	A	1.75511	1.87564	2.65418	1.77815	1.92891
	B	1.68574	1.81757	2.20952	1.74036	1.74194
	C	1.44404	2.00432	0.264695	1.98453	1.90849
	D	1.83948	1.97909			1.90634
	E		1.78032
	Number of values	4	5	3	3	4	(mice)
	Comparisons
	Unpaired t tests Two-tailed		1min IgG-AB MIR vs. 2h IgG-AB MIR	1min IgG-AB MIR vs. 1min anti-Sema7a-AB MIR	2h IgG-AB MIR vs. WT 2h anti-Sema7a-AB MIR	1min anti-Sema7a-AB MIR vs. 2h anti-Sema7a-AB MIR
	95% confidence interval		-0,07673 to 0,7834	-0,2542 to 0,1401	-0,8789 to 0,1324	-0,1729 to 0,2471
	P value		0.0911	0.5055	0.1162	0.669
	Significant?		ns	ns	ns	ns
	Summary		No	No	No	No
	t, df		t=2,010, df=6	t=0,7080, df=6	t=1,898, df=5	t=0,4537, df=5
	Mean 1		1.891	1.891	2.245	1.834
	Mean 2		2.245	1.834	1.871	1.871
	Difference between means ± SEM		0,3533 ± 0,1757	-0,05704 ± 0,08057	-0,3733 ± 0,1967	0,03707 ± 0,08170
	R square		0.4025	0.0771	0.4187	0.03955
	F DFn, DFd		16,06, 2, 4	1,795, 2, 4	20,45, 2, 3	2,286, 2, 3
Figure 6k	PNCs CD62P (APC-median)
	Raw data	WT Sham	1min IgG-AB MIR	2h IgG-AB MIR	1min anti-Sema7a-AB MIR	2h anti-Sema7a-AB MIR
	A	10.7	10.3	84.8	8.27	7.19
	B	14.2	7	13.1	5.24	15
	C	10.8	8.16	20	16.2	5.96
	D	19.9	13.9	92.2	18.3	11.7
	Raw data (log table)	WT Sham	1min IgG-AB MIR	2h IgG-AB MIR	1min anti-Sema7a-AB MIR	2h anti-Sema7a-AB MIR
	A	1.02938	1.01284	1.9284	0.917506	0.856729
	B	1.15229	0.845098	1.11727	0.719331	1.17609
	C	1.03342	0.91169	1.30103	1.20952	0.775246
	D	1.29885	1.14301	1.96473	1.26245	1.06819
	Number of values	4	4	4	4	4	(mice)
	Comparisons
	Unpaired t tests Two-tailed		1min IgG-AB MIR vs. 2h IgG-AB MIR	1min IgG-AB MIR vs. 1min anti-Sema7a-AB MIR	2h IgG-AB MIR vs. WT 2h anti-Sema7a-AB MIR	1min anti-Sema7a-AB MIR vs. 2h anti-Sema7a-AB MIR
	95% confidence interval		0,04719 to 1,152	-0,3012 to 0,3993	-1,184 to -0,03312	-0,4439 to 0,3276
	P value		0.0377	0.7436	0.0413	0.725
	Significant?		*	ns	*	ns
	Summary		Yes	No	Yes	No
	t, df		t=2,656, df=6	t=0,3426, df=6	t=2,588, df=6	t=0,3688, df=6
	Mean 1		0.9782	0.9782	1.578	1.027
	Mean 2		1.578	1.027	0.9691	0.9691
	Difference between means ± SEM		0,5997 ± 0,2258	0,04904 ± 0,1431	-0,6088 ± 0,2353	-0,05814 ± 0,1577
	R square		0.5404	0.01919	0.5274	0.02216
	F DFn, DFd		11,11, 3, 3	3,869, 3, 3	5,457, 3, 3	1,899, 3, 3
Figure 6l	PNCs (Freq. of parent %)
	Raw data	WT Sham	1min IgG-AB MIR	2h IgG-AB MIR	1min anti-Sema7a-AB MIR	2h anti-Sema7a-AB MIR
	A	0.3	0.28	1.82	0.32	0.56
	B	0.19	0.4	1.67	0.26	0.61
	C	0.18	0.43	1.76	0.33	0.72
	D	0.11	0.26	1.71	0.5025	0.7475
	E	0.195	0.2	1.662
	F		0.3225
	Raw data (log table)	WT Sham	1min IgG-AB MIR	2h IgG-AB MIR	1min anti-Sema7a-AB MIR	2h anti-Sema7a-AB MIR
	A	-0.522879	-0.552842	0.260071	-0.49485	-0.251812
	B	-0.721246	-0.39794	0.222716	-0.585027	-0.21467
	C	-0.744727	-0.366532	0.245513	-0.481486	-0.142668
	D	-0.958607	-0.585027	0.232996	-0.298864	-0.126389
	E	-0.709965	-0.69897	0.220631
	F		-0.49147
	Number of values	5	6	5	4	4	(mice)
	Comparisons
	Unpaired t tests Two-tailed		1min IgG-AB MIR vs. 2h IgG-AB MIR	1min IgG-AB MIR vs. 1min anti-Sema7a-AB MIR	2h IgG-AB MIR vs. WT 2h anti-Sema7a-AB MIR	1min anti-Sema7a-AB MIR vs. 2h anti-Sema7a-AB MIR
	95% confidence interval		0,6247 to 0,8790	-0,1316 to 0,2324	-0,4850 to -0,3555	0,1174 to 0,4449
	P value		<0,0001	0.541	<0,0001	0.0057
	Significant?		***	ns	***	**
	Summary		Yes	No	Yes	Yes
	t, df		t=13,37, df=9	t=0,6385, df=8	t=15,35, df=7	t=4,202, df=6
	Mean 1		-0.5155	-0.5155	0.2364	-0.4651
	Mean 2		0.2364	-0.4651	-0.1839	-0.1839
	Difference between means ± SEM		0,7518 ± 0,05622	0,05041 ± 0,07894	-0,4203 ± 0,02738	0,2812 ± 0,06692
	R square		0.9521	0.04849	0.9712	0.7463
	F DFn, DFd		56,09, 5, 4	1,063, 5, 3	12,92, 3, 4	4,086, 3, 3

## Sheet: Supplementary Figure 1
Supplementary Figure 1	SEMA7A on human erythrocytes - different age
	Raw data	Age	Sema7A in%
	A	28	12.97
	B	50	13.33
	C	47	30.83
	D	20	32.2
	E	40	24.87
	F	25	37.37
	G	65	18.97
	H	66	20.53
	I	65	19.23
	J	67	34.53
	K	19	23.27
	L	20	28.53
	M	20	38.47
	N	37	48.37
	O	44	35.17
	P	19	48.2
	Q	61	33.97
	R	59	21.83
	S	62	30.23
	T	53	35.13
	U	43	37.87
	V	28	37.27
	Number of values	22	22	(humans)
	RSquare	0.116907
	RSquare Adj	0.072752
	Root Mean Square Error	9.49028
	Mean of Response	30.1427
	Observations (or Sum Wgts)	22
	Source	Model	Error	C. Total
	DF	1	20	21
	Sum of Squares	238.463	1801.31	2039.77
	Mean Square	238.463	90.065
	F Ratio	2.6477		0.1194
	Term	Intercept	Age
	Estimate	38.1654	-0.188165
	Std Error	5.32947	0.11564
	t Ratio	7.16	-1.63
	P-Value		0.1194

## Sheet: Supplementary Figure 2
Supplementary Figure 2	Sema7a in serum [ng/ml]
	Raw data	WT Sham	WT 1min reperfusion
	A	1.0635	6.5055
	B	1.0824	3.7683
	C	0.82448	2.8535
	Descriptive Statistics
	Number of values	3	3	(mice)
	Minimum	0.8245	2.854
	25% Percentile	0.8245	2.854
	Median	1.064	3.768
	75% Percentile	1.082	6.506
	Maximum	1.082	6.506
	Mean	0.9901	4.376
	Std. Deviation	0.1438	1.9
	Std. Error of Mean	0.083	1.097
	Lower 95% CI	0.633	-0.3448
	Upper 95% CI	1.347	9.096
	Tabular Results
	Unpaired t test	Two-tailed
	P value	0.037
	P value summary	*
	Significantly different (P < 0.01)?	Yes
	t, df	t=3,077, df=4
	Mean of column A	0.9901
	Mean of column B	4.376
	Difference between means (A - B) ± SEM	3,386 ± 1,100
	95% confidence interval	0,3308 to 6,440
	R squared (eta squared)	0.703
	F, DFn, Dfd	174,7, 2, 2

## Sheet: Supplementary Figure 3
Supplementary Figure 3	SEMA7A in supernatant [ng/ml]
	Raw data	unstimmulated 5min	shear stress 5min	normoxia 1h	normoxia 2h	hypoxia 1h	hypoxia 2h
	A	0.9697	1.8509	1.0044	1.4733	1.1756	1.1573
	B	1.0195	1.8457	0.4872	0.48369	0.95538	1.5585
	C	0.51584	1.6267	0.62833	0.77851	0.7293	1.3413
	D	0.5382	1.6365	0.43333	0.51197	0.86499	1.1585
	Descriptive Statistics
	Number of values	4	4	4	4	4	4	(humans)
	Minimum	0.5158	1.627	0.4333	0.4837	0.7293	1.157
	25% Percentile	0.5214	1.629	0.4468	0.4908	0.7632	1.158
	Median	0.754	1.741	0.5578	0.6452	0.9102	1.25
	75% Percentile	1.007	1.85	0.9104	1.3	1.121	1.504
	Maximum	1.02	1.851	1.004	1.473	1.176	1.559
	Mean	0.7608	1.74	0.6383	0.8119	0.9313	1.304
	Std. Deviation	0.2709	0.1252	0.2575	0.4605	0.1875	0.1905
	Std. Error of Mean	0.1354	0.0626	0.1288	0.2303	0.09375	0.09524
	Lower 95% CI	0.3298	1.541	0.2285	0.07907	0.633	1.001
	Upper 95% CI	1.192	1.939	1.048	1.545	1.23	1.607
	ANOVA Results	SS	DF	MS	F (DFn, DFd)	P value	R square
	Treatment (between columns)	3.449	5	0.6898	F (5, 15) = 14,18	P<0,0001	0.1232
	Residual (random)	0.7296	15	0.04864
	Total	4.766	23
	Multiple comparisons
	Dunnett's multiple comparisons test		unstimulated 5min vs. shear stress 5min	unstimulated 5min vs. normoxia 1hour	unstimulated 5min vs. normoxia 2hours	unstimulated 5min vs. hypoxia 1hour	unstimulated 5min vs. hypoxia 2hours
	95,00% CI of diff,		-1,418 to -0,5400	-0,3166 to 0,5616	-0,4902 to 0,3881	-0,6096 to 0,2686	-0,9822 to -0,1040
	Significant?		Yes	No	No	No	Yes
	Adjusted P Value		***	0.8926	0.9968	0.7147	*
	Mean 1		0.7608	0.7608	0.7608	0.7608	0.7608
	Mean 2		1.74	0.6383	0.8119	0.9313	1.304
	Mean Diff,		-0.9791	0.1225	-0.05106	-0.1705	-0.5431
	SE of diff,		0.1559	0.1559	0.1559	0.1559	0.1559
	n1		4	4	4	4	4
	n2		4	4	4	4	4
	q		6.279	0.7855	0.3274	1.093	3.483
	DF		15	15	15	15	15

## Sheet: Supplementary Figure 4
Supplementary Figure 4	Caspase 3 [pg/ml]) HCMs [HMCs, primary cell line; PromoCell; order-number: C-12810; lot-number: 9083105.4 ]
	Raw data	1h BSA	1h IgG1 Fc	1h rhSEMA7A Fc	2h BSA	2h IgG1 Fc	2h rhSEMA7A Fc	4h BSA	4h IgG1 Fc	4h rhSEMA7A Fc	24h BSA	24h IgG1 Fc	24h rhSEMA7A Fc	Staurosporine
	A	0	0	0	5.0268	0	0	0	0.063347	14.29	8.1518	0	0.56133	61.925
	B	11.822	3.0233	0.83484	1.9409	0	9.95	2.1139	8.7425	4.8169	21.952	3.8974	1.8557	68.014
	C	0		0	0		0	0		0	0		0	79.2
	D	0		0	0		0	0			0		0	116.47
	E													47.712
	F													44.97
	Descriptive Statistics
	Number of values	4	2	4	4	2	4	4	2	3	4	2	4	6	(heart muscle cell cultures)
	Minimum	0	0	0	0	0	0	0	0.06335	0	0	0	0	44.97
	25% Percentile	0	0	0	0	0	0	0	0.06335	0	0	0	0	47.03
	Median	0	1.512	0	0.9705	0	0	0	4.403	4.817	4.076	1.949	0.2807	64.97
	75% Percentile	8.867	3.023	0.6261	4.255	0	7.463	1.585	8.743	14.29	18.5	3.897	1.532	88.52
	Maximum	11.82	3.023	0.8348	5.027	0	9.95	2.114	8.743	14.29	21.95	3.897	1.856	116.5
	Mean	2.956	1.512	0.2087	1.742	0	2.488	0.5285	4.403	6.369	7.526	1.949	0.6043	69.72
	Std. Deviation	5.911	2.138	0.4174	2.373	0	4.975	1.057	6.137	7.27	10.36	2.756	0.8753	26.21
	Std. Error of Mean	2.956	1.512	0.2087	1.187	0	2.488	0.5285	4.34	4.198	5.178	1.949	0.4376	10.7
	Lower 95% CI	-6.45	-17.7	-0.4555	-2.035	0	-5.429	-1.153	-50.74	-11.69	-8.954	-22.81	-0.7885	42.2
	Upper 95% CI	12.36	20.72	0.8729	5.518	0	10.4	2.21	59.54	24.43	24.01	26.71	1.997	97.23
	ANOVA Results	SS	DF	MS	F (DFn, DFd)	P value	R square
	Treatment (between columns)	23688	12	1974	F (12, 32) = 15,35	P<0,0001	0.852
	Residual (within columns)	4115	32	128.6
	Total	27803	44
	Multiple comparisons
	Dunnett's multiple comparisons test		1h BSA vs. Staurosporine	1h IgG1 Fc vs. Staurosporine	1h rhSEMA7A Fc vs. Staurosporine	2h BSA vs. Staurosporine	2h IgG1 Fc vs. Staurosporine	2h rhSEMA7A Fc vs. Staurosporine	4h BSA vs. Staurosporine	4h IgG1 Fc vs. Staurosporine	4h rhSEMA7A Fc vs. Staurosporine	24h BSA vs. Staurosporine	24h IgG1 Fc vs. Staurosporine	24h rhSEMA7A Fc vs. Staurosporine
	95,00% CI of diff,		44,78 to 88,74	40,40 to 96,01	47,52 to 91,49	45,99 to 89,96	41,91 to 97,52	45,24 to 89,21	47,20 to 91,17	37,50 to 93,12	39,26 to 87,43	40,20 to 84,17	39,96 to 95,57	47,13 to 91,10
	Significant?		Yes	Yes	Yes	Yes	Yes	Yes	Yes	Yes	Yes	Yes	Yes	Yes
	Summary		***	***	***	***	***	***	***	***	***	***	***	***
	Mean 1		69.72	69.72	69.72	69.72	69.72	69.72	69.72	69.72	69.72	69.72	69.72	69.72
	Mean 2		2.956	1.512	0.2087	1.742	0	2.488	0.5285	4.403	6.369	7.526	1.949	0.6043
	Mean Diff,		66.76	68.2	69.51	67.97	69.72	67.23	69.19	65.31	63.35	62.19	67.77	69.11
	SE of diff,		7.32	9.26	7.32	7.32	9.26	7.32	7.32	9.26	8.019	7.32	9.26	7.32
	n1		6	6	6	6	6	6	6	6	6	6	6	6
	n2		4	2	4	4	2	4	4	2	3	4	2	4
	q		9.12	7.366	9.495	9.286	7.529	9.184	9.451	7.053	7.9	8.495	7.319	9.441
	DF		32	32	32	32	32	32	32	32	32	32	32	32

[truncated: 8 more sheets: Supplementary Figure 6, Supplementary Figure 7, Supplementary Figure 8, Supplementary Figure 9, Supplementary Figure 10, Supplementary Figure 11, Supplementary Figure 12, Supplementary Figure 13]
